# Supplementary material for: Data from a public participation GIS survey on the everyday active travel experiences of residents from five European cities
Source: Data Brief. 2026 Jun 15;67:112981. doi: 10.1016/j.dib.2026.112981 (PMC13315897; doi:10.1016/j.dib.2026.112981)
Supplement: Supplementary file 1 [file mmc1.csv]

CODEBOOK
A note on question logic: In the GREENTRAVEL survey	the seasonal aspect is framed around ‘difference’	i.e. “**Does this change over WINTER?**. Only those respondents for whom the response does change in winter answer the ‘winter’ specific question. Otherwise	responses for Summer apply also to Winter.
R_ID	Respondent ID	Unique
City	Which city do you live in	Helsinki, Las Palmas, Munich, Copenhagen, London
City_nb	Which city do you live in	City formatted to number code (1-5)
T_M_S_I	Primary travel mode during the SUMMER	Option response
T_M_S_I_nb	Primary travel mode during the SUMMER	Primary travel mode (summer) formatted to number code (1-6)
T_M_S_2	Secondary travel mode during the SUMMER	Option response
T_M_S_2_nb	Secondary travel mode during the SUMMER	Secondary travel mode (summer) formatted to number code (1-6)
T_M_S_3	Tertiary travel mode during the SUMMER	Option response
T_M_S_3_nb	Tertiary travel mode during the SUMMER	Tertiary travel mode (summer) formatted to number code (1-6)
T_M_W_1	Primary travel mode during the WINTER	Option response
T_M_W_1_nb	Primary travel mode during the WINTER	Primary travel mode (winter) formatted to number code (1-6)
T_M_W_2	Secondary travel mode during the WINTER	Option response
T_M_W_2_nb	Secondary travel mode during the WINTER	Secondary travel mode (winter) formatted to number code (1-6)
T_M_W_3	Tertiary travel mode during the WINTER	Option response
T_M_W_3_nb	Tertiary travel mode during the WINTER	Tertiary travel mode (winter) formatted to number code (1-6)
Tra_C_S	2. Thinking about SUMMER, to what extent do you agree or disagree with the following statements about your everyday travel choices?
Tra_C_S_1	The environment along my route affects whether I travel or not	Likert scale response (strongly disagree to strongly agree)
Tra_C_S_2	The environment along my route affects my transport mode choice (e.g. walk, cycle, car or public transport)	Likert scale response (strongly disagree to strongly agree)
Tra_C_S_3	The environment along the route affects my route choice	Likert scale response (strongly disagree to strongly agree)
Tra_C_W	2a. Thinking about WINTER, to what extent do you agree or disagree with the following statements about your everyday travel choices?
Tra_C_W_1	The environment along my route affects whether I travel or not15	Likert scale response (strongly disagree to strongly agree)
Tra_C_W_2	The environment along my route affects my transport mode choice (e.g. walk, cycle, car or public transport)16	Likert scale response (strongly disagree to strongly agree)
Tra_C_W_3	The environment along the route affects my route choice17	Likert scale response (strongly disagree to strongly agree)
Tra_R_S	3. How important are the following when you choose your typical route in the SUMMER? Focus on when you WALK or CYCLE as part of your everyday travel (e.g. to go to work, school, shop but excluding leisure trips)?
Tra_R_S_1	The route is fast	Likert scale response (very unimportant to very important)
Tra_R_S_2	The route is familiar to me	Likert scale response (very unimportant to very important)
Tra_R_S_3	The route is pleasant (e.g. I like the views or sounds along the route)	Likert scale response (very unimportant to very important)
Tra_R_S_4	The route goes through nature (e.g. trees and other vegetation, parks, along water)	Likert scale response (very unimportant to very important)
Tra_R_S_5	The route is well-maintained (e.g. clean, good surface, well-lit)	Likert scale response (very unimportant to very important)
Tra_R_S_6	The route is well-connected (the route infrastructure is continuous)	Likert scale response (very unimportant to very important)
Tra_R_S_7	The route feels safe (e.g. from other traffic or people)	Likert scale response (very unimportant to very important)
Tra_R_S_8	The route has variation and changing environment	Likert scale response (very unimportant to very important)
Tra_R_S_9	The route is not crowded with people or traffic	Likert scale response (very unimportant to very important)
Tra_R_W	3a. How important are the following when you choose your typical route in the WINTER? Focus on when you WALK or CYCLE as part of your everyday travel (e.g. to go to work, school, shop but excluding leisure trips)?
Tra_R_W_1	The route is fast	Likert scale response (very unimportant to very important)
Tra_R_W_2	I am familiar with the route	Likert scale response (very unimportant to very important)
Tra_R_W_3	The route is pleasant (e g. I like the views and sounds along the route)	Likert scale response (very unimportant to very important)
Tra_R_W_4	The route goes through nature (e.g. trees and other vegetation, parks, along blue spaces)	Likert scale response (very unimportant to very important)
Tra_R_W_5	The route is well-maintained (e.g. clean, good surface, well-lit)19	Likert scale response (very unimportant to very important)
Tra_R_W_6	The route is well-connected (the route infrastructure is continuous)20	Likert scale response (very unimportant to very important)
Tra_R_W_7	The route feels safe (e.g. from other traffic or people)21	Likert scale response (very unimportant to very important)
Tra_R_W_8	The route has variation and changing environment22	Likert scale response (very unimportant to very important)
Tra_R_W_9	The route is not crowded with people or traffic23	Likert scale response (very unimportant to very important)
Tra_Pl_S	4. How important are the following sensory aspects to your pleasant travel experience in the SUMMER? Focus on when you WALK or CYCLE as part of your everyday travel (e.g. to go to work, school, shop, but excluding leisure trips).	[code] SUMMER
Tra_Pl_S_1	AESTHETICS: the route is visually pleasant or appealing	Likert scale response (very unimportant to very important)
Tra_Pl_S_2	SOUNDSCAPE: the route is not noisy, so I can enjoy quietness or sounds of nature	Likert scale response (very unimportant to very important)
Tra_Pl_S_3	AIR QUALITY: the air is clean along the route	Likert scale response (very unimportant to very important)
Tra_Pl_S_4	WEATHER COMFORT: it feels comfortable in different weather conditions	Likert scale response (very unimportant to very important)
Tra_Pl_S_5	LIVELINESS: the route is lively and/or has various services	Likert scale response (very unimportant to very important)
Tra_Pl_S_6	LIGHT: there is enough light along the route	Likert scale response (very unimportant to very important)
Tra_Pl_W	4a. How important are the following sensory aspects to your pleasant travel experience in the WINTER? Focus on when you WALK or CYCLE as part of your everyday travel (e.g. to go to work, school, shop, but excluding leisure trips).	[code] WINTER
Tra_Pl_W_1	AESTHETICS: the route is visually pleasant or appealing24	Likert scale response (very unimportant to very important)
Tra_Pl_W_2	SOUNDSCAPE: the route is not noisy, so I can enjoy quietness or sounds of nature25	Likert scale response (very unimportant to very important)
Tra_Pl_W_3	AIR QUALITY: the air is clean along the route26	Likert scale response (very unimportant to very important)
Tra_Pl_W_4	WEATHER COMFORT: it feels comfortable in different weather conditions27	Likert scale response (very unimportant to very important)
Tra_Pl_W_5	LIVELINESS: the route is lively and/or has various services28	Likert scale response (very unimportant to very important)
Tra_Pl_W_6	LIGHT: there is enough light along the route (either sunlight or artificial lighting)	Likert scale response (very unimportant to very important)
Tra_Dur_S	5. In a typical day in SUMMER, what is the total duration (total minutes) of all your walking and/or cycling trips (e.g. to go to work, school, shop, but excluding leisure)?29	Option response
Tra_Dur_S_nb	5. In a typical day in SUMMER, what is the total duration (total minutes) of all your walking and/or cycling trips (e.g. to go to work, school, shop, but excluding leisure)?29	Q5 formatted to number code (1-4)
Tra_Dur_W	5a. In a typical day in WINTER, what is the total duration (total minutes) of all your walking and/or cycling trips (e.g. to go to work, school, shop, but excluding leisure)?30	Option response
Tra_Dur_W_nb	5a. In a typical day in WINTER, what is the total duration (total minutes) of all your walking and/or cycling trips (e.g. to go to work, school, shop, but excluding leisure)?30	Q5a formatted to number code (1-4)
Tra_Long_S	6. How much LONGER (in total minutes per day) would you be willing to walk and cycle for a greener route in SUMMER (e.g. more trees or other vegetation along the route)?31	Option response
Tra_Long_S_nb	6. How much LONGER (in total minutes per day) would you be willing to walk and cycle for a greener route in SUMMER (e.g. more trees or other vegetation along the route)?31	Q6 formatted to number code (1-5)
Tra_Long_W	6a. How much LONGER (in total minutes per day) would you be willing to walk and cycle for a greener route in WINTER (e.g. more trees or other vegetation along the route)?32	Option response
Tra_Long_W_nb	6a. How much LONGER (in total minutes per day) would you be willing to walk and cycle for a greener route in WINTER (e.g. more trees or other vegetation along the route)?32	Q6a formatted to number code (1-5)
Busy_Sc	10. On a scale of 1 to 10, how busy do you consider your everyday life to be at the moment?	integer
Gender	11. To which gender do you most identify with?33	male, female, other, prefer not to say
Gender	11. To which gender do you most identify with?33	Q11 formatted to number code (1-4)
Age	12. To which age group do you belong?34	option response
Age_nb	12. To which age group do you belong?34	Q12 formatted to number code (1-6)
Mother_T_1	13. What is your mother tongue? You can choose multiple options.	Mother tongue [code]
Mother_T_2	Mother tongue	Mother tongue [text]
Mother_T_3	Other mother tongue	Other mother tongue
Hhld	14. How many persons live in your household (including yourself)?	integer
Hhld_child	15. How many of them are under 18? (number of children)	integer
Empl_st	16. What is your current employment status?	Employment status [code]
Empl_st_1	employment status	Employment status [text]
Empl_st_2	Other (please specify)	True/false
Edu	17. What is the highest level of formal education you have completed? Please tick one most appropriate response37	Option response
Edu_nb	17. What is the highest level of formal education you have completed? Please tick one most appropriate response37	Q17 formatted to number code (1-6)
Income_1	18. What is your average monthly net income (after taxes)? Please mark your estimation if you're unsure of the exact amount.38	Option response
Income_1_nb	18. What is your average monthly net income (after taxes)? Please mark your estimation if you're unsure of the exact amount.38	Q18 formatted to number code (1-5)
