# Supplementary material for: Data from a public participation GIS survey on the everyday active travel experiences of residents from five European cities
Source: Data Brief. 2026 Jun 15;67:112981. doi: 10.1016/j.dib.2026.112981 (PMC13315897; doi:10.1016/j.dib.2026.112981)
Supplement: Supplementary file 2 [file mmc2.csv]

R_ID	City	City_nb	T_M_S_1	T_M_S_1_nb	T_M_S_2	T_M_S_2_nb	T_M_S_3	T_M_S_3_nb	T_M_W_1	T_M_W_1_nb	T_M_W_2	T_M_W_2_nb	T_M_W_3	T_M_W_3_nb	Tra_C_S	Tra_C_S_1	Tra_C_S_2	Tra_C_S_3	Tra_C_W	Tra_C_W_1	Tra_C_W_2	Tra_C_W_3	Tra_R_S	Tra_R_S_1	Tra_R_S_2	Tra_R_S_3	Tra_R_S_4	Tra_R_S_5	Tra_R_S_6	Tra_R_S_7	Tra_R_S_8	Tra_R_S_9	Tra_R_W	Tra_R_W_1	Tra_R_W_2	Tra_R_W_3	Tra_R_W_4	Tra_R_W_5	Tra_R_W_6	Tra_R_W_7	Tra_R_W_8	Tra_R_W_9	Tra_Pl_S	Tra_Pl_S_1	Tra_Pl_S_2	Tra_Pl_S_3	Tra_Pl_S_4	Tra_Pl_S_5	Tra_Pl_S_6
223vs99p7se8	Greater London	3	Public transport	5											[1,3,3]	Disagree	Agree	Agree					[4,2,3,2,4,3,4,2,3]	Very important	Neither unimportant or important	Important	Neither unimportant or important	Very important	Important	Very important	Neither unimportant or important	Important											[2,1,3,3,3,4]	Neither unimportant or important	Unimportant	Important	Important	Important	Very important
228l6chy3pur	Helsinki Metropolitan Area	1	Walking	1	Car	6	Public transport	5	Public transport	5	Walking	1	Car	6	[3,3,3]	Agree	Agree	Agree					[1,1,0,1,1,1,0,2,2]	Unimportant	Unimportant	Very unimportant	Unimportant	Unimportant	Unimportant	Very unimportant	Neither unimportant or important	Neither unimportant or important											[3,3,2,2,1,1]	Important	Important	Neither unimportant or important	Neither unimportant or important	Unimportant	Unimportant
229eki98a3v7	Greater London	3	Car	6	Walking	1	Public transport	5							[3,3,3]	Agree	Agree	Agree					[3,3,3,2,3,3,3,3,3]	Important	Important	Important	Neither unimportant or important	Important	Important	Important	Important	Important											[3,3,3,3,3,3]	Important	Important	Important	Important	Important	Important
22cd7yoi8wk8	Helsinki Metropolitan Area	1	Car	6											[2,2,2]	Neither agree/nor disagree	Neither agree/nor disagree	Neither agree/nor disagree					[2,2,2,2,2,2,2,2,2]	Neither unimportant or important	Neither unimportant or important	Neither unimportant or important	Neither unimportant or important	Neither unimportant or important	Neither unimportant or important	Neither unimportant or important	Neither unimportant or important	Neither unimportant or important											[2,2,2,2,2,2]	Neither unimportant or important	Neither unimportant or important	Neither unimportant or important	Neither unimportant or important	Neither unimportant or important	Neither unimportant or important
22fiv4hxz6l6	Munich	4	Walking	1	Public transport	5									[1,1,2]	Disagree	Disagree	Neither agree/nor disagree					[3,3,2,3,3,2,4,2,3]	Important	Important	Neither unimportant or important	Important	Important	Neither unimportant or important	Very important	Neither unimportant or important	Important											[2,3,3,3,1,3]	Neither unimportant or important	Important	Important	Important	Unimportant	Important
22fwr96gtv39	Greater London	3	Public transport	5	Car	6									[2,2,2]	Neither agree/nor disagree	Neither agree/nor disagree	Neither agree/nor disagree					[4,2,2,2,2,2,4,2,2]	Very important	Neither unimportant or important	Neither unimportant or important	Neither unimportant or important	Neither unimportant or important	Neither unimportant or important	Very important	Neither unimportant or important	Neither unimportant or important											[2,2,4,4,2,4]	Neither unimportant or important	Neither unimportant or important	Very important	Very important	Neither unimportant or important	Very important
22gwn9ug4xa4	Greater London	3	Walking	1	Cycling	2	Public transport	5							[3,3,3]	Agree	Agree	Agree					[3,3,4,4,3,3,3,3,3]	Important	Important	Very important	Very important	Important	Important	Important	Important	Important											[3,3,3,3,3,3]	Important	Important	Important	Important	Important	Important
22ikv4o2l4m4	Greater London	3	Public transport	5	Walking	1									[2,1,1]	Neither agree/nor disagree	Disagree	Disagree					[3,3,2,2,3,4,4,2,2]	Important	Important	Neither unimportant or important	Neither unimportant or important	Important	Very important	Very important	Neither unimportant or important	Neither unimportant or important											[2,2,3,3,3,4]	Neither unimportant or important	Neither unimportant or important	Important	Important	Important	Very important
22p9xka4r8x7	Helsinki Metropolitan Area	1	Electric bike	3	Cycling	2	Walking	1							[1,2,1]	Disagree	Neither agree/nor disagree	Disagree					[1,2,1,0,1,3,2,2,3]	Unimportant	Neither unimportant or important	Unimportant	Very unimportant	Unimportant	Important	Neither unimportant or important	Neither unimportant or important	Important											[0,1,1,2,1,2]	Very unimportant	Unimportant	Unimportant	Neither unimportant or important	Unimportant	Neither unimportant or important
22r2xl3gfc67	Helsinki Metropolitan Area	1	Cycling	2	Walking	1	Public transport	5	Walking	1	Public transport	5	Car	6	[3,3,3]	Agree	Agree	Agree					[3,2,3,3,3,3,3,2,2]	Important	Neither unimportant or important	Important	Important	Important	Important	Important	Neither unimportant or important	Neither unimportant or important											[2,2,2,2,2,2]	Neither unimportant or important	Neither unimportant or important	Neither unimportant or important	Neither unimportant or important	Neither unimportant or important	Neither unimportant or important
22rl48yjc4y8	Las Palmas	5	Walking	1	Public transport	5	Car	6							[0,0,0]	Strongly disagree	Strongly disagree	Strongly disagree					[3,3,2,0,3,3,3,1,2]	Important	Important	Neither unimportant or important	Very unimportant	Important	Important	Important	Unimportant	Neither unimportant or important											[3,2,3,3,2,-1]	Important	Neither unimportant or important	Important	Important	Neither unimportant or important
22th9347ppx4	Las Palmas	5	Car	6	Public transport	5	Walking	1							[4,4,3]	Strongly agree	Strongly agree	Agree					[3,3,3,3,3,4,4,2,2]	Important	Important	Important	Important	Important	Very important	Very important	Neither unimportant or important	Neither unimportant or important											[3,2,3,3,2,4]	Important	Neither unimportant or important	Important	Important	Neither unimportant or important	Very important
22tox64nmd46	Las Palmas	5	Walking	1	Car	6	Public transport	5							[1,3,0]	Disagree	Agree	Strongly disagree					[3,3,0,0,2,0,3,3,3]	Important	Important	Very unimportant	Very unimportant	Neither unimportant or important	Very unimportant	Important	Important	Important											[2,0,3,3,3,2]	Neither unimportant or important	Very unimportant	Important	Important	Important	Neither unimportant or important
22u7tc7hmw63	Munich	4	Car	6	Walking	1	Cycling	2							[2,2,2]	Neither agree/nor disagree	Neither agree/nor disagree	Neither agree/nor disagree					[1,3,2,3,3,1,3,3,3]	Unimportant	Important	Neither unimportant or important	Important	Important	Unimportant	Important	Important	Important											[2,3,3,2,1,2]	Neither unimportant or important	Important	Important	Neither unimportant or important	Unimportant	Neither unimportant or important
22wcm3muh2ia	Helsinki Metropolitan Area	1	Cycling	2	Walking	1	Public transport	5							[3,3,4]	Agree	Agree	Strongly agree					[2,3,1,3,3,3,3,1,3]	Neither unimportant or important	Important	Unimportant	Important	Important	Important	Important	Unimportant	Important											[3,3,3,2,2,2]	Important	Important	Important	Neither unimportant or important	Neither unimportant or important	Neither unimportant or important
22wf8cmp37r8	Greater London	3	Walking	1	Electric scooter	4	Walking	1	Cycling	2	Walking	1	Electric scooter	4	[3,3,3]	Agree	Agree	Agree					[3,3,3,3,3,3,3,4,3]	Important	Important	Important	Important	Important	Important	Important	Very important	Important											[3,3,3,3,3,3]	Important	Important	Important	Important	Important	Important
22ww92e73md6	Munich	4	Walking	1	Cycling	2	Car	6	Walking	1	Public transport	5	Car	6	[2,2,2]	Neither agree/nor disagree	Neither agree/nor disagree	Neither agree/nor disagree	[2,1,3]	Neither agree/nor disagree	Disagree	Agree	[2,1,3,3,2,2,2,3,3]	Neither unimportant or important	Unimportant	Important	Important	Neither unimportant or important	Neither unimportant or important	Neither unimportant or important	Important	Important	[1,1,1,1,3,3,3,3,3]	Unimportant	Unimportant	Unimportant	Unimportant	Important	Important	Important	Important	Important	[2,3,3,2,2,1]	Neither unimportant or important	Important	Important	Neither unimportant or important	Neither unimportant or important	Unimportant
22xin6uve8s8	Las Palmas	5	Walking	1	Public transport	5	Car	6							[3,3,3]	Agree	Agree	Agree					[3,4,4,2,3,3,4,3,3]	Important	Very important	Very important	Neither unimportant or important	Important	Important	Very important	Important	Important											[2,3,3,3,1,4]	Neither unimportant or important	Important	Important	Important	Unimportant	Very important
22yae6dxd3u7	Greater London	3	Walking	1	Car	6	Public transport	5							[3,4,4]	Agree	Strongly agree	Strongly agree					[1,2,4,4,4,2,4,1,4]	Unimportant	Neither unimportant or important	Very important	Very important	Very important	Neither unimportant or important	Very important	Unimportant	Very important											[4,4,4,4,0,3]	Very important	Very important	Very important	Very important	Very unimportant	Important
22zak9jbi7f7	Helsinki Metropolitan Area	1	Cycling	2	Walking	1	Car	6	Public transport	5	Car	6	Walking	1	[0,3,3]	Strongly disagree	Agree	Agree					[-1,3,2,3,3,3,3,2,3]		Important	Neither unimportant or important	Important	Important	Important	Important	Neither unimportant or important	Important											[2,3,3,4,1,3]	Neither unimportant or important	Important	Important	Very important	Unimportant	Important
232rus6kpr37	Munich	4	Walking	1	Car	6	Public transport	5	Walking	1	Electric bike	3	Electric scooter	4	[1,1,1]	Disagree	Disagree	Disagree					[2,1,1,1,1,2,2,1,0]	Neither unimportant or important	Unimportant	Unimportant	Unimportant	Unimportant	Neither unimportant or important	Neither unimportant or important	Unimportant	Very unimportant											[1,3,3,1,2,3]	Unimportant	Important	Important	Unimportant	Neither unimportant or important	Important
234sjs74iao3	Greater London	3	Walking	1	Public transport	5			Public transport	5	Walking	1			[1,1,1]	Disagree	Disagree	Disagree					[3,4,2,1,4,3,4,2,2]	Important	Very important	Neither unimportant or important	Unimportant	Very important	Important	Very important	Neither unimportant or important	Neither unimportant or important											[2,2,3,4,2,4]	Neither unimportant or important	Neither unimportant or important	Important	Very important	Neither unimportant or important	Very important
234x7t2tkl94	Greater London	3	Walking	1	Electric scooter	4	Electric bike	3							[0,4,3]	Strongly disagree	Strongly agree	Agree					[0,2,1,0,1,4,0,2,4]	Very unimportant	Neither unimportant or important	Unimportant	Very unimportant	Unimportant	Very important	Very unimportant	Neither unimportant or important	Very important											[2,1,2,3,2,1]	Neither unimportant or important	Unimportant	Neither unimportant or important	Important	Neither unimportant or important	Unimportant
237lpk9zlj88	Greater London	3	Cycling	2	Walking	1	Public transport	5	Car	6	Public transport	5	Walking	1	[2,2,2]	Neither agree/nor disagree	Neither agree/nor disagree	Neither agree/nor disagree					[3,2,2,2,2,2,2,2,2]	Important	Neither unimportant or important	Neither unimportant or important	Neither unimportant or important	Neither unimportant or important	Neither unimportant or important	Neither unimportant or important	Neither unimportant or important	Neither unimportant or important											[3,3,4,4,2,2]	Important	Important	Very important	Very important	Neither unimportant or important	Neither unimportant or important
2386di6b7uk3	Munich	4	Car	6	Car	6	Car	6							[1,1,3]	Disagree	Disagree	Agree					[3,3,2,2,4,4,3,2,3]	Important	Important	Neither unimportant or important	Neither unimportant or important	Very important	Very important	Important	Neither unimportant or important	Important											[2,3,3,3,3,3]	Neither unimportant or important	Important	Important	Important	Important	Important
2393cs86luk6	Greater London	3	Car	6											[2,2,2]	Neither agree/nor disagree	Neither agree/nor disagree	Neither agree/nor disagree					[3,3,3,3,3,3,3,3,3]	Important	Important	Important	Important	Important	Important	Important	Important	Important											[3,2,3,3,2,3]	Important	Neither unimportant or important	Important	Important	Neither unimportant or important	Important
2396xr9k96cc	Greater London	3	Walking	1	Cycling	2	Public transport	5							[3,3,3]	Agree	Agree	Agree					[2,3,4,3,3,3,3,3,3]	Neither unimportant or important	Important	Very important	Important	Important	Important	Important	Important	Important											[3,2,3,3,3,3]	Important	Neither unimportant or important	Important	Important	Important	Important
239gty6ju733	Greater London	3	Walking	1	Public transport	5	Public transport	5							[4,4,4]	Strongly agree	Strongly agree	Strongly agree					[3,4,3,3,4,4,4,0,2]	Important	Very important	Important	Important	Very important	Very important	Very important	Very unimportant	Neither unimportant or important											[3,3,4,4,3,4]	Important	Important	Very important	Very important	Important	Very important
23als48ow8ua	Helsinki Metropolitan Area	1	Car	6	Car	6	Electric bike	3	Car	6	Car	6	Walking	1	[1,3,2]	Disagree	Agree	Neither agree/nor disagree	[4,2,2]	Strongly agree	Neither agree/nor disagree	Neither agree/nor disagree	[1,3,2,4,2,2,1,0,3]	Unimportant	Important	Neither unimportant or important	Very important	Neither unimportant or important	Neither unimportant or important	Unimportant	Very unimportant	Important	[1,2,3,2,2,1,3,1,3]	Unimportant	Neither unimportant or important	Important	Neither unimportant or important	Neither unimportant or important	Unimportant	Important	Unimportant	Important	[1,3,2,2,2,2]	Unimportant	Important	Neither unimportant or important	Neither unimportant or important	Neither unimportant or important	Neither unimportant or important
23atg4kkt8i7	Munich	4	Car	6	Walking	1									[4,4,4]	Strongly agree	Strongly agree	Strongly agree					[4,4,4,3,3,2,4,2,4]	Very important	Very important	Very important	Important	Important	Neither unimportant or important	Very important	Neither unimportant or important	Very important											[2,2,2,3,1,3]	Neither unimportant or important	Neither unimportant or important	Neither unimportant or important	Important	Unimportant	Important
23beu3zi8cra	Las Palmas	5	Walking	1	Public transport	5	Car	6							[3,3,3]	Agree	Agree	Agree					[1,2,4,1,3,3,4,0,3]	Unimportant	Neither unimportant or important	Very important	Unimportant	Important	Important	Very important	Very unimportant	Important											[3,3,3,4,2,3]	Important	Important	Important	Very important	Neither unimportant or important	Important
23gge4gbw4h8	Greater London	3	Public transport	5	Walking	1									[3,3,0]	Agree	Agree	Strongly disagree					[3,1,3,2,1,2,4,1,1]	Important	Unimportant	Important	Neither unimportant or important	Unimportant	Neither unimportant or important	Very important	Unimportant	Unimportant											[2,0,1,3,0,4]	Neither unimportant or important	Very unimportant	Unimportant	Important	Very unimportant	Very important
23guo3rme2wu	Greater London	3	Car	6											[2,2,2]	Neither agree/nor disagree	Neither agree/nor disagree	Neither agree/nor disagree					[3,3,3,2,3,3,-1,2,3]	Important	Important	Important	Neither unimportant or important	Important	Important		Neither unimportant or important	Important											[3,3,3,3,2,-1]	Important	Important	Important	Important	Neither unimportant or important
23hmp83nd2ea	Greater London	3	Car	6											[3,1,2]	Agree	Disagree	Neither agree/nor disagree					[1,1,2,2,4,2,4,3,3]	Unimportant	Unimportant	Neither unimportant or important	Neither unimportant or important	Very important	Neither unimportant or important	Very important	Important	Important											[3,1,3,3,2,2]	Important	Unimportant	Important	Important	Neither unimportant or important	Neither unimportant or important
23jli6tno3oa	Munich	4	Cycling	2	Walking	1	Public transport	5							[2,3,3]	Neither agree/nor disagree	Agree	Agree					[3,1,2,2,2,-1,2,2,2]	Important	Unimportant	Neither unimportant or important	Neither unimportant or important	Neither unimportant or important		Neither unimportant or important	Neither unimportant or important	Neither unimportant or important											[2,2,2,2,-1,2]	Neither unimportant or important	Neither unimportant or important	Neither unimportant or important	Neither unimportant or important		Neither unimportant or important
23onc896zxl7	Las Palmas	5	Walking	1	Public transport	5	Cycling	2	Car	6					[3,3,3]	Agree	Agree	Agree					[3,4,4,3,4,3,4,2,2]	Important	Very important	Very important	Important	Very important	Important	Very important	Neither unimportant or important	Neither unimportant or important											[3,2,4,3,3,4]	Important	Neither unimportant or important	Very important	Important	Important	Very important
23rys8wss7h9	Munich	4	Electric bike	3	Car	6	Walking	1							[1,3,0]	Disagree	Agree	Strongly disagree					[-1,2,2,0,3,4,1,-1,-1]		Neither unimportant or important	Neither unimportant or important	Very unimportant	Important	Very important	Unimportant													[0,3,4,-1,-1,-1]	Very unimportant	Important	Very important
23sd3e7gei8a	Greater London	3	Car	6											[0,0,0]	Strongly disagree	Strongly disagree	Strongly disagree					[0,0,2,4,0,0,0,0,2]	Very unimportant	Very unimportant	Neither unimportant or important	Very important	Very unimportant	Very unimportant	Very unimportant	Very unimportant	Neither unimportant or important											[1,1,3,3,2,4]	Unimportant	Unimportant	Important	Important	Neither unimportant or important	Very important
23sgs6vnr6o4	Greater London	3	Walking	1	Cycling	2	Public transport	5	Walking	1	Public transport	5	Cycling	2	[3,3,4]	Agree	Agree	Strongly agree					[3,2,3,3,4,3,4,2,2]	Important	Neither unimportant or important	Important	Important	Very important	Important	Very important	Neither unimportant or important	Neither unimportant or important	[3,3,2,3,4,3,4,2,1]	Important	Important	Neither unimportant or important	Important	Very important	Important	Very important	Neither unimportant or important	Unimportant	[3,3,4,3,3,3]	Important	Important	Very important	Important	Important	Important
23sto3z76na8	Helsinki Metropolitan Area	1	Cycling	2	Walking	1	Public transport	5							[2,3,4]	Neither agree/nor disagree	Agree	Strongly agree					[3,3,2,2,3,3,3,3,2]	Important	Important	Neither unimportant or important	Neither unimportant or important	Important	Important	Important	Important	Neither unimportant or important											[3,1,3,4,2,1]	Important	Unimportant	Important	Very important	Neither unimportant or important	Unimportant
23ypc8xmc7r9	Greater London	3	Electric bike	3	Walking	1	Cycling	2							[3,3,4]	Agree	Agree	Strongly agree					[3,3,2,1,3,4,4,1,3]	Important	Important	Neither unimportant or important	Unimportant	Important	Very important	Very important	Unimportant	Important											[2,1,2,3,3,2]	Neither unimportant or important	Unimportant	Neither unimportant or important	Important	Important	Neither unimportant or important
242lih9lwf28	Las Palmas	5	Electric bike	3	Electric scooter	4	Walking	1							[1,3,3]	Disagree	Agree	Agree					[3,3,2,3,3,3,3,2,2]	Important	Important	Neither unimportant or important	Important	Important	Important	Important	Neither unimportant or important	Neither unimportant or important											[3,3,3,2,2,3]	Important	Important	Important	Neither unimportant or important	Neither unimportant or important	Important
244ip8jno6xz	Helsinki Metropolitan Area	1	Walking	1	Public transport	5	Cycling	2	Walking	1	Public transport	5			[1,4,-1]	Disagree	Strongly agree						[4,3,3,2,3,3,4,2,2]	Very important	Important	Important	Neither unimportant or important	Important	Important	Very important	Neither unimportant or important	Neither unimportant or important											[2,2,2,2,1,2]	Neither unimportant or important	Neither unimportant or important	Neither unimportant or important	Neither unimportant or important	Unimportant	Neither unimportant or important
244vgv274fr6	Las Palmas	5	Walking	1											[0,-1,-1]	Strongly disagree							[-1,1,-1,-1,-1,-1,-1,-1,-1]		Unimportant																		[0,-1,-1,-1,-1,-1]	Very unimportant
248k3x2fae34	Munich	4	Car	6	Cycling	2									[0,0,0]	Strongly disagree	Strongly disagree	Strongly disagree					[4,3,1,0,3,3,1,1,4]	Very important	Important	Unimportant	Very unimportant	Important	Important	Unimportant	Unimportant	Very important											[1,1,0,2,1,2]	Unimportant	Unimportant	Very unimportant	Neither unimportant or important	Unimportant	Neither unimportant or important
249m26s4r2mz	Helsinki Metropolitan Area	1	Cycling	2	Walking	1									[3,3,3]	Agree	Agree	Agree					[4,3,4,4,4,4,4,3,3]	Very important	Important	Very important	Very important	Very important	Very important	Very important	Important	Important											[3,3,2,2,3,2]	Important	Important	Neither unimportant or important	Neither unimportant or important	Important	Neither unimportant or important
24bec3kga7s9	Greater London	3	Walking	1	Car	6	Public transport	5							[3,3,3]	Agree	Agree	Agree	[1,4,4]	Disagree	Strongly agree	Strongly agree	[1,0,3,1,4,4,4,3,1]	Unimportant	Very unimportant	Important	Unimportant	Very important	Very important	Very important	Important	Unimportant											[3,1,2,1,1,4]	Important	Unimportant	Neither unimportant or important	Unimportant	Unimportant	Very important
24bve6agw8c3	Las Palmas	5	Walking	1	Cycling	2	Public transport	5							[1,3,2]	Disagree	Agree	Neither agree/nor disagree					[3,2,3,2,3,3,4,1,2]	Important	Neither unimportant or important	Important	Neither unimportant or important	Important	Important	Very important	Unimportant	Neither unimportant or important											[2,1,1,3,2,3]	Neither unimportant or important	Unimportant	Unimportant	Important	Neither unimportant or important	Important
24eh497c2nb6	Greater London	3	Walking	1	Public transport	5			Public transport	5	Walking	1			[-1,0,0]		Strongly disagree	Strongly disagree					[4,2,2,2,3,4,2,-1,2]	Very important	Neither unimportant or important	Neither unimportant or important	Neither unimportant or important	Important	Very important	Neither unimportant or important		Neither unimportant or important											[2,2,2,2,2,3]	Neither unimportant or important	Neither unimportant or important	Neither unimportant or important	Neither unimportant or important	Neither unimportant or important	Important
24fr3hk8kob4	Greater London	3	Public transport	5	Walking	1	Car	6							[2,2,2]	Neither agree/nor disagree	Neither agree/nor disagree	Neither agree/nor disagree	[3,3,3]	Agree	Agree	Agree	[3,2,3,2,3,3,3,1,2]	Important	Neither unimportant or important	Important	Neither unimportant or important	Important	Important	Important	Unimportant	Neither unimportant or important	[3,2,3,2,4,4,4,2,1]	Important	Neither unimportant or important	Important	Neither unimportant or important	Very important	Very important	Very important	Neither unimportant or important	Unimportant	[3,2,3,3,2,3]	Important	Neither unimportant or important	Important	Important	Neither unimportant or important	Important
24h6gnw3aws4	Greater London	3	Walking	1	Public transport	5									[1,2,3]	Disagree	Neither agree/nor disagree	Agree					[2,2,3,3,2,1,3,3,3]	Neither unimportant or important	Neither unimportant or important	Important	Important	Neither unimportant or important	Unimportant	Important	Important	Important	[3,3,2,2,3,3,3,2,3]	Important	Important	Neither unimportant or important	Neither unimportant or important	Important	Important	Important	Neither unimportant or important	Important	[3,3,3,3,1,3]	Important	Important	Important	Important	Unimportant	Important
24j4ds32edf7	Helsinki Metropolitan Area	1	Cycling	2	Walking	1	Public transport	5	Public transport	5	Walking	1	Cycling	2	[2,3,3]	Neither agree/nor disagree	Agree	Agree	[3,4,4]	Agree	Strongly agree	Strongly agree	[3,3,3,3,3,3,3,1,1]	Important	Important	Important	Important	Important	Important	Important	Unimportant	Unimportant	[3,3,2,2,4,3,3,1,1]	Important	Important	Neither unimportant or important	Neither unimportant or important	Very important	Important	Important	Unimportant	Unimportant
24k2tje8k3c7	Helsinki Metropolitan Area	1	Public transport	5	Walking	1	Car	6							[3,4,3]	Agree	Strongly agree	Agree					[1,3,1,0,2,4,3,0,4]	Unimportant	Important	Unimportant	Very unimportant	Neither unimportant or important	Very important	Important	Very unimportant	Very important											[2,3,3,3,3,3]	Neither unimportant or important	Important	Important	Important	Important	Important
24ktr7d4ff67	Helsinki Metropolitan Area	1	Car	6											[2,3,-1]	Neither agree/nor disagree	Agree						[2,3,3,2,3,3,4,2,3]	Neither unimportant or important	Important	Important	Neither unimportant or important	Important	Important	Very important	Neither unimportant or important	Important											[2,2,3,3,2,4]	Neither unimportant or important	Neither unimportant or important	Important	Important	Neither unimportant or important	Very important
24nho3uwl7nh	Helsinki Metropolitan Area	1	Public transport	5	Car	6	Walking	1							[1,1,2]	Disagree	Disagree	Neither agree/nor disagree					[4,-1,3,0,4,4,4,0,1]	Very important		Important	Very unimportant	Very important	Very important	Very important	Very unimportant	Unimportant											[3,3,-1,4,3,4]	Important	Important		Very important	Important	Very important
24rwt3wop3n6	Greater London	3	Car	6	Walking	1	Public transport	5							[3,4,4]	Agree	Strongly agree	Strongly agree					[3,-1,4,4,3,4,2,3,4]	Important		Very important	Very important	Important	Very important	Neither unimportant or important	Important	Very important											[3,4,3,4,4,3]	Important	Very important	Important	Very important	Very important	Important
24snt3u9mot6	Greater London	3	Walking	1	Car	6	Public transport	5							[0,0,3]	Strongly disagree	Strongly disagree	Agree	[0,1,3]	Strongly disagree	Disagree	Agree	[3,2,3,3,2,2,1,2,2]	Important	Neither unimportant or important	Important	Important	Neither unimportant or important	Neither unimportant or important	Unimportant	Neither unimportant or important	Neither unimportant or important											[2,1,1,3,1,1]	Neither unimportant or important	Unimportant	Unimportant	Important	Unimportant	Unimportant
24zj3pwj78da	Greater London	3	Walking	1	Public transport	5	Electric bike	3	Walking	1	Electric bike	3	Public transport	5	[3,3,3]	Agree	Agree	Agree					[3,3,4,4,3,3,3,3,3]	Important	Important	Very important	Very important	Important	Important	Important	Important	Important											[3,3,3,3,3,3]	Important	Important	Important	Important	Important	Important
24zjw6zf4yc6	Munich	4	Walking	1	Public transport	5									[0,3,3]	Strongly disagree	Agree	Agree					[2,2,4,4,3,2,4,3,3]	Neither unimportant or important	Neither unimportant or important	Very important	Very important	Important	Neither unimportant or important	Very important	Important	Important	[3,3,3,3,4,1,3,2,2]	Important	Important	Important	Important	Very important	Unimportant	Important	Neither unimportant or important	Neither unimportant or important	[3,4,4,3,0,2]	Important	Very important	Very important	Important	Very unimportant	Neither unimportant or important
24zrb99cib24	Munich	4	Car	6											[1,1,1]	Disagree	Disagree	Disagree	[-1,-1,3]			Agree	[3,3,2,2,1,2,3,2,1]	Important	Important	Neither unimportant or important	Neither unimportant or important	Unimportant	Neither unimportant or important	Important	Neither unimportant or important	Unimportant											[1,2,1,2,3,4]	Unimportant	Neither unimportant or important	Unimportant	Neither unimportant or important	Important	Very important
262w9em4xfo8	Greater London	3	Walking	1	Cycling	2	Public transport	5	Public transport	5	Public transport	5	Public transport	5	[3,3,4]	Agree	Agree	Strongly agree					[3,3,4,3,3,3,3,3,3]	Important	Important	Very important	Important	Important	Important	Important	Important	Important											[3,4,3,3,3,4]	Important	Very important	Important	Important	Important	Very important
266cxf2egd87	Munich	4	Cycling	2	Public transport	5	Walking	1							[2,2,2]	Neither agree/nor disagree	Neither agree/nor disagree	Neither agree/nor disagree					[2,2,0,0,2,2,3,0,3]	Neither unimportant or important	Neither unimportant or important	Very unimportant	Very unimportant	Neither unimportant or important	Neither unimportant or important	Important	Very unimportant	Important											[0,1,3,2,0,3]	Very unimportant	Unimportant	Important	Neither unimportant or important	Very unimportant	Important
269c9wu88xn4	Las Palmas	5	Car	6	Walking	1									[3,3,3]	Agree	Agree	Agree					[3,3,3,3,4,4,4,4,3]	Important	Important	Important	Important	Very important	Very important	Very important	Very important	Important											[4,4,4,3,3,4]	Very important	Very important	Very important	Important	Important	Very important
26csn34ccg78	Las Palmas	5	Walking	1	Public transport	5	Public transport	5							[3,4,3]	Agree	Strongly agree	Agree					[3,3,4,2,4,4,4,2,3]	Important	Important	Very important	Neither unimportant or important	Very important	Very important	Very important	Neither unimportant or important	Important											[3,3,4,4,3,3]	Important	Important	Very important	Very important	Important	Important
26i48ght4af8	Las Palmas	5	Walking	1	Car	6									[4,4,4]	Strongly agree	Strongly agree	Strongly agree					[4,4,4,4,4,4,4,4,4]	Very important	Very important	Very important	Very important	Very important	Very important	Very important	Very important	Very important											[4,4,4,4,4,4]	Very important	Very important	Very important	Very important	Very important	Very important
26kuj3c3yhx3	Helsinki Metropolitan Area	1	Electric bike	3	Walking	1	Electric scooter	4							[3,3,3]	Agree	Agree	Agree					[4,3,2,3,4,3,3,2,3]	Very important	Important	Neither unimportant or important	Important	Very important	Important	Important	Neither unimportant or important	Important
26l6e2al2dpt	Greater London	3	Walking	1	Public transport	5	Car	6							[1,1,1]	Disagree	Disagree	Disagree					[2,2,2,2,3,2,3,2,3]	Neither unimportant or important	Neither unimportant or important	Neither unimportant or important	Neither unimportant or important	Important	Neither unimportant or important	Important	Neither unimportant or important	Important											[2,2,2,2,2,2]	Neither unimportant or important	Neither unimportant or important	Neither unimportant or important	Neither unimportant or important	Neither unimportant or important	Neither unimportant or important
26o3off423e3	Munich	4	Walking	1	Public transport	5	Car	6							[0,0,0]	Strongly disagree	Strongly disagree	Strongly disagree					[2,3,3,3,3,2,3,3,3]	Neither unimportant or important	Important	Important	Important	Important	Neither unimportant or important	Important	Important	Important											[3,3,3,3,2,3]	Important	Important	Important	Important	Neither unimportant or important	Important
26ogj4i6jsz9	Greater London	3	Cycling	2	Cycling	2	Electric scooter	4							[1,1,2]	Disagree	Disagree	Neither agree/nor disagree					[3,2,2,0,3,2,2,2,1]	Important	Neither unimportant or important	Neither unimportant or important	Very unimportant	Important	Neither unimportant or important	Neither unimportant or important	Neither unimportant or important	Unimportant											[2,2,2,0,2,2]	Neither unimportant or important	Neither unimportant or important	Neither unimportant or important	Very unimportant	Neither unimportant or important	Neither unimportant or important
26oxb3sjk6y6	Greater London	3	Walking	1	Public transport	5	Car	6	Car	6	Public transport	5	Walking	1	[3,4,3]	Agree	Strongly agree	Agree					[4,4,1,1,1,3,4,1,3]	Very important	Very important	Unimportant	Unimportant	Unimportant	Important	Very important	Unimportant	Important											[3,3,4,3,2,3]	Important	Important	Very important	Important	Neither unimportant or important	Important
26pgo8ouv9s9	Las Palmas	5	Walking	1	Car	6	Public transport	5							[4,3,4]	Strongly agree	Agree	Strongly agree					[2,3,4,2,2,3,4,3,4]	Neither unimportant or important	Important	Very important	Neither unimportant or important	Neither unimportant or important	Important	Very important	Important	Very important											[3,4,3,4,4,4]	Important	Very important	Important	Very important	Very important	Very important
26wxf6tzy294	Las Palmas	5	Electric bike	3	Electric bike	3	Electric scooter	4							[4,4,4]	Strongly agree	Strongly agree	Strongly agree					[2,3,3,2,3,4,4,4,4]	Neither unimportant or important	Important	Important	Neither unimportant or important	Important	Very important	Very important	Very important	Very important											[3,4,3,4,3,3]	Important	Very important	Important	Very important	Important	Important
26yzg7emp7e3	Helsinki Metropolitan Area	1	Walking	1	Car	6	Public transport	5							[0,0,0]	Strongly disagree	Strongly disagree	Strongly disagree	[-1,2,0]		Neither agree/nor disagree	Strongly disagree	[3,4,2,1,4,0,0,0,0]	Important	Very important	Neither unimportant or important	Unimportant	Very important	Very unimportant	Very unimportant	Very unimportant	Very unimportant											[3,0,0,0,1,0]	Important	Very unimportant	Very unimportant	Very unimportant	Unimportant	Very unimportant
26z2v33wmh36	Munich	4	Car	6	Public transport	5	Walking	1							[3,3,3]	Agree	Agree	Agree					[2,3,3,3,3,3,3,3,3]	Neither unimportant or important	Important	Important	Important	Important	Important	Important	Important	Important											[1,2,2,3,3,3]	Unimportant	Neither unimportant or important	Neither unimportant or important	Important	Important	Important
2746th7oye38	Las Palmas	5	Public transport	5	Cycling	2	Walking	1							[3,4,4]	Agree	Strongly agree	Strongly agree	[3,0,1]	Agree	Strongly disagree	Disagree	[4,3,3,3,3,3,4,3,4]	Very important	Important	Important	Important	Important	Important	Very important	Important	Very important											[4,4,3,3,3,3]	Very important	Very important	Important	Important	Important	Important
27bhh332lax3	Greater London	3	Car	6	Public transport	5	Walking	1							[1,-1,1]	Disagree		Disagree					[2,2,-1,2,3,3,3,2,2]	Neither unimportant or important	Neither unimportant or important		Neither unimportant or important	Important	Important	Important	Neither unimportant or important	Neither unimportant or important											[2,2,2,2,2,2]	Neither unimportant or important	Neither unimportant or important	Neither unimportant or important	Neither unimportant or important	Neither unimportant or important	Neither unimportant or important
27ckg9hu9ss4	Helsinki Metropolitan Area	1	Car	6	Public transport	5	Walking	1							[3,3,3]	Agree	Agree	Agree					[3,3,3,3,3,3,3,3,2]	Important	Important	Important	Important	Important	Important	Important	Important	Neither unimportant or important											[3,3,3,3,2,3]	Important	Important	Important	Important	Neither unimportant or important	Important
27ffx38xbc28	Greater London	3	Car	6											[2,2,2]	Neither agree/nor disagree	Neither agree/nor disagree	Neither agree/nor disagree					[2,2,2,2,2,-1,-1,-1,-1]	Neither unimportant or important	Neither unimportant or important	Neither unimportant or important	Neither unimportant or important	Neither unimportant or important															[1,2,2,3,3,2]	Unimportant	Neither unimportant or important	Neither unimportant or important	Important	Important	Neither unimportant or important
27fsb8fej7v6	Helsinki Metropolitan Area	1	Walking	1	Cycling	2	Public transport	5	Walking	1	Public transport	5	Car	6	[3,3,3]	Agree	Agree	Agree					[3,2,3,3,3,3,3,3,3]	Important	Neither unimportant or important	Important	Important	Important	Important	Important	Important	Important											[2,3,-1,3,3,3]	Neither unimportant or important	Important		Important	Important	Important
27hh9fk9nho9	Las Palmas	5	Walking	1	Public transport	5	Car	6							[2,3,3]	Neither agree/nor disagree	Agree	Agree					[1,2,3,3,3,3,3,1,4]	Unimportant	Neither unimportant or important	Important	Important	Important	Important	Important	Unimportant	Very important											[0,4,4,4,0,-1]	Very unimportant	Very important	Very important	Very important	Very unimportant
27ig2wx32bf7	Greater London	3	Car	6	Public transport	5	Walking	1	Car	6	Public transport	5			[1,3,2]	Disagree	Agree	Neither agree/nor disagree					[3,2,2,2,2,2,2,2,2]	Important	Neither unimportant or important	Neither unimportant or important	Neither unimportant or important	Neither unimportant or important	Neither unimportant or important	Neither unimportant or important	Neither unimportant or important	Neither unimportant or important											[2,2,3,3,2,2]	Neither unimportant or important	Neither unimportant or important	Important	Important	Neither unimportant or important	Neither unimportant or important
27lf26fu8e66	Las Palmas	5	Public transport	5	Walking	1	Car	6	Walking	1	Public transport	5	Car	6	[2,3,3]	Neither agree/nor disagree	Agree	Agree					[3,3,3,3,3,4,4,2,3]	Important	Important	Important	Important	Important	Very important	Very important	Neither unimportant or important	Important											[3,3,4,4,3,4]	Important	Important	Very important	Very important	Important	Very important
27mzy8b42nfa	Greater London	3	Car	6	Walking	1	Electric scooter	4							[4,3,3]	Strongly agree	Agree	Agree					[4,1,2,4,3,2,2,2,3]	Very important	Unimportant	Neither unimportant or important	Very important	Important	Neither unimportant or important	Neither unimportant or important	Neither unimportant or important	Important											[4,1,2,4,1,2]	Very important	Unimportant	Neither unimportant or important	Very important	Unimportant	Neither unimportant or important
27r6o8aun9n4	Greater London	3	Walking	1	Public transport	5	Cycling	2							[1,1,1]	Disagree	Disagree	Disagree					[0,-1,1,2,2,3,3,2,3]	Very unimportant		Unimportant	Neither unimportant or important	Neither unimportant or important	Important	Important	Neither unimportant or important	Important											[3,1,1,1,1,1]	Important	Unimportant	Unimportant	Unimportant	Unimportant	Unimportant
27rtp23vwn63	Greater London	3	Car	6	Public transport	5	Walking	1							[0,2,2]	Strongly disagree	Neither agree/nor disagree	Neither agree/nor disagree					[1,2,1,1,3,-1,-1,-1,-1]	Unimportant	Neither unimportant or important	Unimportant	Unimportant	Important															[0,0,3,2,-1,-1]	Very unimportant	Very unimportant	Important	Neither unimportant or important
27tz4udv9l28	Greater London	3	Public transport	5	Walking	1	Car	6							[3,3,3]	Agree	Agree	Agree					[2,3,3,3,3,3,3,3,3]	Neither unimportant or important	Important	Important	Important	Important	Important	Important	Important	Important											[3,3,3,3,3,3]	Important	Important	Important	Important	Important	Important
27v2nw869c27	Helsinki Metropolitan Area	1	Walking	1	Public transport	5	Car	6							[3,0,1]	Agree	Strongly disagree	Disagree					[3,3,3,4,4,3,4,3,3]	Important	Important	Important	Very important	Very important	Important	Very important	Important	Important											[4,4,4,3,2,4]	Very important	Very important	Very important	Important	Neither unimportant or important	Very important
27v72j69gj46	Las Palmas	5	Car	6	Public transport	5	Walking	1							[0,2,3]	Strongly disagree	Neither agree/nor disagree	Agree					[1,0,3,2,4,1,3,0,3]	Unimportant	Very unimportant	Important	Neither unimportant or important	Very important	Unimportant	Important	Very unimportant	Important											[2,4,2,3,1,2]	Neither unimportant or important	Very important	Neither unimportant or important	Important	Unimportant	Neither unimportant or important
27wn9pgw2ly3	Greater London	3	Walking	1	Public transport	5	Public transport	5							[1,2,4]	Disagree	Neither agree/nor disagree	Strongly agree					[2,3,3,2,3,3,3,2,4]	Neither unimportant or important	Important	Important	Neither unimportant or important	Important	Important	Important	Neither unimportant or important	Very important											[2,2,4,4,2,4]	Neither unimportant or important	Neither unimportant or important	Very important	Very important	Neither unimportant or important	Very important
27x4x27nbc69	Greater London	3	Public transport	5	Car	6	Walking	1							[1,1,1]	Disagree	Disagree	Disagree					[3,4,4,3,3,4,4,3,1]	Important	Very important	Very important	Important	Important	Very important	Very important	Important	Unimportant											[3,2,3,3,3,4]	Important	Neither unimportant or important	Important	Important	Important	Very important
27yit2ya8bwa	Helsinki Metropolitan Area	1	Public transport	5	Walking	1									[1,1,2]	Disagree	Disagree	Neither agree/nor disagree					[3,2,2,3,2,2,3,2,3]	Important	Neither unimportant or important	Neither unimportant or important	Important	Neither unimportant or important	Neither unimportant or important	Important	Neither unimportant or important	Important											[2,2,2,2,1,1]	Neither unimportant or important	Neither unimportant or important	Neither unimportant or important	Neither unimportant or important	Unimportant	Unimportant
27ykb7ewt487	Munich	4	Car	6	Public transport	5	Electric bike	3	Car	6	Public transport	5	Walking	1	[1,1,2]	Disagree	Disagree	Neither agree/nor disagree					[4,2,2,3,2,3,3,1,3]	Very important	Neither unimportant or important	Neither unimportant or important	Important	Neither unimportant or important	Important	Important	Unimportant	Important											[3,2,3,2,1,3]	Important	Neither unimportant or important	Important	Neither unimportant or important	Unimportant	Important
284lid7uke34	Greater London	3	Car	6	Public transport	5	Electric bike	3	Car	6	Public transport	5			[2,3,3]	Neither agree/nor disagree	Agree	Agree					[2,1,3,2,4,2,1,2,3]	Neither unimportant or important	Unimportant	Important	Neither unimportant or important	Very important	Neither unimportant or important	Unimportant	Neither unimportant or important	Important											[1,1,3,4,4,2]	Unimportant	Unimportant	Important	Very important	Very important	Neither unimportant or important
284oyk46pnb9	Helsinki Metropolitan Area	1	Car	6	Electric bike	3	Walking	1							[4,4,4]	Strongly agree	Strongly agree	Strongly agree					[3,2,4,4,2,3,2,3,2]	Important	Neither unimportant or important	Very important	Very important	Neither unimportant or important	Important	Neither unimportant or important	Important	Neither unimportant or important											[3,3,3,4,2,3]	Important	Important	Important	Very important	Neither unimportant or important	Important
284s3m3fkc8a	Munich	4	Electric bike	3	Public transport	5	Car	6	Public transport	5	Car	6	Walking	1	[1,0,1]	Disagree	Strongly disagree	Disagree					[4,2,2,2,4,4,4,2,3]	Very important	Neither unimportant or important	Neither unimportant or important	Neither unimportant or important	Very important	Very important	Very important	Neither unimportant or important	Important											[3,3,3,3,2,3]	Important	Important	Important	Important	Neither unimportant or important	Important
286dsh69yi23	Las Palmas	5	Cycling	2	Electric bike	3	Car	6	Car	6	Public transport	5	Electric bike	3	[3,4,3]	Agree	Strongly agree	Agree					[1,3,4,3,2,3,3,3,4]	Unimportant	Important	Very important	Important	Neither unimportant or important	Important	Important	Important	Very important											[3,4,3,3,2,3]	Important	Very important	Important	Important	Neither unimportant or important	Important
289ijv9rcx39	Munich	4	Walking	1	Cycling	2	Public transport	5	Public transport	5	Car	6	Electric scooter	4	[2,3,2]	Neither agree/nor disagree	Agree	Neither agree/nor disagree	[2,3,2]	Neither agree/nor disagree	Agree	Neither agree/nor disagree	[3,3,1,2,3,3,4,2,2]	Important	Important	Unimportant	Neither unimportant or important	Important	Important	Very important	Neither unimportant or important	Neither unimportant or important											[3,3,3,1,1,1]	Important	Important	Important	Unimportant	Unimportant	Unimportant
289zym94i8z3	Greater London	3	Public transport	5	Walking	1	Car	6							[0,0,0]	Strongly disagree	Strongly disagree	Strongly disagree					[3,4,2,2,4,4,4,2,2]	Important	Very important	Neither unimportant or important	Neither unimportant or important	Very important	Very important	Very important	Neither unimportant or important	Neither unimportant or important											[2,2,3,3,3,4]	Neither unimportant or important	Neither unimportant or important	Important	Important	Important	Very important
28ah7ke8dg74	Helsinki Metropolitan Area	1	Car	6	Walking	1									[0,3,1]	Strongly disagree	Agree	Disagree					[3,2,3,1,3,2,1,3,2]	Important	Neither unimportant or important	Important	Unimportant	Important	Neither unimportant or important	Unimportant	Important	Neither unimportant or important											[3,2,1,3,3,1]	Important	Neither unimportant or important	Unimportant	Important	Important	Unimportant
28c3o62d32x6	Helsinki Metropolitan Area	1	Car	6	Walking	1	Cycling	2	Car	6	Walking	1	Public transport	5	[0,4,4]	Strongly disagree	Strongly agree	Strongly agree					[2,2,3,2,2,3,2,2,2]	Neither unimportant or important	Neither unimportant or important	Important	Neither unimportant or important	Neither unimportant or important	Important	Neither unimportant or important	Neither unimportant or important	Neither unimportant or important											[1,1,1,1,1,-1]	Unimportant	Unimportant	Unimportant	Unimportant	Unimportant
28cbb4lij6b4	Munich	4	Car	6	Public transport	5									[0,0,0]	Strongly disagree	Strongly disagree	Strongly disagree					[3,1,1,0,2,1,2,3,3]	Important	Unimportant	Unimportant	Very unimportant	Neither unimportant or important	Unimportant	Neither unimportant or important	Important	Important											[0,1,2,3,0,3]	Very unimportant	Unimportant	Neither unimportant or important	Important	Very unimportant	Important
28fy2pbn96v4	Las Palmas	5	Walking	1	Cycling	2	Car	6							[3,3,3]	Agree	Agree	Agree					[2,3,3,3,3,3,3,3,3]	Neither unimportant or important	Important	Important	Important	Important	Important	Important	Important	Important	[2,2,2,2,2,2,2,2,2]	Neither unimportant or important	Neither unimportant or important	Neither unimportant or important	Neither unimportant or important	Neither unimportant or important	Neither unimportant or important	Neither unimportant or important	Neither unimportant or important	Neither unimportant or important	[2,2,2,2,2,2]	Neither unimportant or important	Neither unimportant or important	Neither unimportant or important	Neither unimportant or important	Neither unimportant or important	Neither unimportant or important
28gjd7jex6s9	Helsinki Metropolitan Area	1	Car	6	Public transport	5	Walking	1							[2,1,1]	Neither agree/nor disagree	Disagree	Disagree					[3,2,3,3,3,4,3,4,2]	Important	Neither unimportant or important	Important	Important	Important	Very important	Important	Very important	Neither unimportant or important											[3,3,2,-1,3,2]	Important	Important	Neither unimportant or important		Important	Neither unimportant or important
28gnn6t98dra	Las Palmas	5	Walking	1	Public transport	5	Car	6							[3,4,3]	Agree	Strongly agree	Agree					[3,4,3,4,3,4,3,4,4]	Important	Very important	Important	Very important	Important	Very important	Important	Very important	Very important											[3,4,4,3,4,3]	Important	Very important	Very important	Important	Very important	Important
28i8zsa6l9a8	Helsinki Metropolitan Area	1	Car	6	Walking	1	Public transport	5	Public transport	5	Walking	1	Car	6	[2,3,3]	Neither agree/nor disagree	Agree	Agree					[2,1,2,3,3,3,3,2,1]	Neither unimportant or important	Unimportant	Neither unimportant or important	Important	Important	Important	Important	Neither unimportant or important	Unimportant											[3,3,3,2,1,3]	Important	Important	Important	Neither unimportant or important	Unimportant	Important
28n6ibw4gee8	Greater London	3	Public transport	5	Walking	1	Cycling	2							[1,3,3]	Disagree	Agree	Agree	[3,4,4]	Agree	Strongly agree	Strongly agree	[3,2,1,1,3,3,4,1,1]	Important	Neither unimportant or important	Unimportant	Unimportant	Important	Important	Very important	Unimportant	Unimportant											[0,1,1,3,3,3]	Very unimportant	Unimportant	Unimportant	Important	Important	Important
28p2uhv98268	Munich	4	Walking	1	Electric bike	3	Public transport	5							[4,4,4]	Strongly agree	Strongly agree	Strongly agree					[4,4,4,4,4,4,4,4,4]	Very important	Very important	Very important	Very important	Very important	Very important	Very important	Very important	Very important											[4,4,4,4,4,4]	Very important	Very important	Very important	Very important	Very important	Very important
28p39u6gtk36	Greater London	3	Public transport	5	Electric bike	3	Cycling	2							[3,4,4]	Agree	Strongly agree	Strongly agree	[4,4,4]	Strongly agree	Strongly agree	Strongly agree	[4,4,2,2,4,4,4,2,4]	Very important	Very important	Neither unimportant or important	Neither unimportant or important	Very important	Very important	Very important	Neither unimportant or important	Very important											[3,2,2,4,2,3]	Important	Neither unimportant or important	Neither unimportant or important	Very important	Neither unimportant or important	Important
28s2bbv8t4u8	Helsinki Metropolitan Area	1	Walking	1	Cycling	2	Public transport	5							[1,1,2]	Disagree	Disagree	Neither agree/nor disagree					[3,2,3,3,2,2,3,2,3]	Important	Neither unimportant or important	Important	Important	Neither unimportant or important	Neither unimportant or important	Important	Neither unimportant or important	Important											[3,3,3,3,1,3]	Important	Important	Important	Important	Unimportant	Important
28scm8rgl3g3	Helsinki Metropolitan Area	1	Public transport	5	Walking	1	Cycling	2	Public transport	5	Walking	1	Car	6	[2,4,3]	Neither agree/nor disagree	Strongly agree	Agree					[3,2,2,3,3,2,3,3,2]	Important	Neither unimportant or important	Neither unimportant or important	Important	Important	Neither unimportant or important	Important	Important	Neither unimportant or important											[2,3,2,3,1,3]	Neither unimportant or important	Important	Neither unimportant or important	Important	Unimportant	Important
28ubv3sdw9h3	Greater London	3	Public transport	5	Walking	1	Car	6	Public transport	5	Car	6	Walking	1	[2,0,1]	Neither agree/nor disagree	Strongly disagree	Disagree					[4,3,2,2,3,4,3,2,2]	Very important	Important	Neither unimportant or important	Neither unimportant or important	Important	Very important	Important	Neither unimportant or important	Neither unimportant or important											[2,2,3,1,1,3]	Neither unimportant or important	Neither unimportant or important	Important	Unimportant	Unimportant	Important
28uby2ps2af3	Munich	4	Walking	1	Car	6	Electric bike	3							[2,2,2]	Neither agree/nor disagree	Neither agree/nor disagree	Neither agree/nor disagree					[2,2,2,3,2,3,2,3,3]	Neither unimportant or important	Neither unimportant or important	Neither unimportant or important	Important	Neither unimportant or important	Important	Neither unimportant or important	Important	Important											[1,2,3,4,2,1]	Unimportant	Neither unimportant or important	Important	Very important	Neither unimportant or important	Unimportant
28zfn3v2tfe6	Munich	4	Cycling	2											[2,2,2]	Neither agree/nor disagree	Neither agree/nor disagree	Neither agree/nor disagree					[1,2,2,2,3,3,2,2,3]	Unimportant	Neither unimportant or important	Neither unimportant or important	Neither unimportant or important	Important	Important	Neither unimportant or important	Neither unimportant or important	Important	[2,4,3,-1,2,2,3,4,3]	Neither unimportant or important	Very important	Important		Neither unimportant or important	Neither unimportant or important	Important	Very important	Important	[2,4,3,3,3,1]	Neither unimportant or important	Very important	Important	Important	Important	Unimportant
2969eps62mx8	Greater London	3	Walking	1	Car	6	Public transport	5							[3,3,3]	Agree	Agree	Agree	[4,4,4]	Strongly agree	Strongly agree	Strongly agree	[3,3,3,3,-1,-1,-1,-1,-1]	Important	Important	Important	Important																[4,3,3,3,3,3]	Very important	Important	Important	Important	Important	Important
296oew83jr77	Greater London	3	Car	6	Electric scooter	4	Electric bike	3	Car	6	Car	6	Car	6	[4,4,3]	Strongly agree	Strongly agree	Agree					[3,4,4,4,3,4,4,4,3]	Important	Very important	Very important	Very important	Important	Very important	Very important	Very important	Important											[4,4,4,3,4,4]	Very important	Very important	Very important	Important	Very important	Very important
299zyd3g28ub	Helsinki Metropolitan Area	1	Walking	1	Car	6	Public transport	5							[0,0,0]	Strongly disagree	Strongly disagree	Strongly disagree					[4,3,3,3,4,3,3,2,3]	Very important	Important	Important	Important	Very important	Important	Important	Neither unimportant or important	Important											[3,3,3,3,2,4]	Important	Important	Important	Important	Neither unimportant or important	Very important
29ba4fj4mwn3	Greater London	3	Public transport	5	Walking	1	Car	6							[0,1,1]	Strongly disagree	Disagree	Disagree					[3,1,2,2,1,3,2,1,1]	Important	Unimportant	Neither unimportant or important	Neither unimportant or important	Unimportant	Important	Neither unimportant or important	Unimportant	Unimportant											[1,1,1,1,2,2]	Unimportant	Unimportant	Unimportant	Unimportant	Neither unimportant or important	Neither unimportant or important
29jfr4cnk7d3	Helsinki Metropolitan Area	1	Walking	1	Cycling	2	Public transport	5	Walking	1	Public transport	5			[2,3,3]	Neither agree/nor disagree	Agree	Agree					[2,3,3,3,3,2,4,2,3]	Neither unimportant or important	Important	Important	Important	Important	Neither unimportant or important	Very important	Neither unimportant or important	Important											[3,3,3,3,2,3]	Important	Important	Important	Important	Neither unimportant or important	Important
29nl6ejc49a9	Greater London	3	Walking	1	Car	6									[3,2,2]	Agree	Neither agree/nor disagree	Neither agree/nor disagree					[3,3,2,2,3,3,3,2,3]	Important	Important	Neither unimportant or important	Neither unimportant or important	Important	Important	Important	Neither unimportant or important	Important											[4,3,3,-1,-1,-1]	Very important	Important	Important
29rkt7o9tw78	Helsinki Metropolitan Area	1	Walking	1	Public transport	5									[3,3,3]	Agree	Agree	Agree					[3,4,2,0,1,3,2,1,1]	Important	Very important	Neither unimportant or important	Very unimportant	Unimportant	Important	Neither unimportant or important	Unimportant	Unimportant											[2,1,0,3,1,3]	Neither unimportant or important	Unimportant	Very unimportant	Important	Unimportant	Important
29uea9jp39ze	Las Palmas	5	Walking	1	Car	6	Public transport	5							[3,3,3]	Agree	Agree	Agree					[3,3,3,3,3,3,3,3,3]	Important	Important	Important	Important	Important	Important	Important	Important	Important											[3,3,3,3,3,3]	Important	Important	Important	Important	Important	Important
29wch9cwx2f4	Helsinki Metropolitan Area	1	Public transport	5	Walking	1	Car	6							[2,1,3]	Neither agree/nor disagree	Disagree	Agree					[2,2,1,0,2,3,3,1,3]	Neither unimportant or important	Neither unimportant or important	Unimportant	Very unimportant	Neither unimportant or important	Important	Important	Unimportant	Important											[2,0,2,3,2,3]	Neither unimportant or important	Very unimportant	Neither unimportant or important	Important	Neither unimportant or important	Important
29xo87key6ri	Helsinki Metropolitan Area	1	Public transport	5											[2,3,3]	Neither agree/nor disagree	Agree	Agree					[3,3,3,3,3,4,4,4,3]	Important	Important	Important	Important	Important	Very important	Very important	Very important	Important											[3,3,3,3,2,2]	Important	Important	Important	Important	Neither unimportant or important	Neither unimportant or important
29z6kto7jmn4	Greater London	3	Walking	1	Public transport	5	Car	6							[2,3,3]	Neither agree/nor disagree	Agree	Agree					[2,2,4,3,4,3,4,3,1]	Neither unimportant or important	Neither unimportant or important	Very important	Important	Very important	Important	Very important	Important	Unimportant											[3,3,4,4,3,4]	Important	Important	Very important	Very important	Important	Very important
29zo4un6gcs7	Helsinki Metropolitan Area	1	Walking	1	Cycling	2	Car	6							[2,3,3]	Neither agree/nor disagree	Agree	Agree					[2,2,3,3,3,2,3,3,3]	Neither unimportant or important	Neither unimportant or important	Important	Important	Important	Neither unimportant or important	Important	Important	Important											[3,4,4,2,2,3]	Important	Very important	Very important	Neither unimportant or important	Neither unimportant or important	Important
2a2jmo4md3lp	Munich	4	Public transport	5	Electric scooter	4	Car	6							[2,2,2]	Neither agree/nor disagree	Neither agree/nor disagree	Neither agree/nor disagree					[4,4,4,4,3,3,3,4,3]	Very important	Very important	Very important	Very important	Important	Important	Important	Very important	Important											[2,3,3,4,2,4]	Neither unimportant or important	Important	Important	Very important	Neither unimportant or important	Very important
2a2kcs6dyt33	Munich	4			Walking	1	Car	6							[3,3,3]	Agree	Agree	Agree					[1,1,1,2,1,2,-1,-1,-1]	Unimportant	Unimportant	Unimportant	Neither unimportant or important	Unimportant	Neither unimportant or important														[3,2,3,-1,1,2]	Important	Neither unimportant or important	Important		Unimportant	Neither unimportant or important
2a34jtx9h3r6	Greater London	3	Car	6	Electric bike	3	Electric scooter	4	Car	6	Electric bike	3	Cycling	2	[3,3,3]	Agree	Agree	Agree	[3,3,3]	Agree	Agree	Agree	[3,3,3,3,3,3,3,3,3]	Important	Important	Important	Important	Important	Important	Important	Important	Important	[3,3,3,3,3,3,3,3,3]	Important	Important	Important	Important	Important	Important	Important	Important	Important	[3,3,3,3,3,3]	Important	Important	Important	Important	Important	Important
2a3w4gdj3a6c	Helsinki Metropolitan Area	1	Public transport	5	Walking	1									[2,3,3]	Neither agree/nor disagree	Agree	Agree					[4,1,1,1,3,3,3,1,1]	Very important	Unimportant	Unimportant	Unimportant	Important	Important	Important	Unimportant	Unimportant											[3,3,3,1,1,2]	Important	Important	Important	Unimportant	Unimportant	Neither unimportant or important
2a4dni323f8a	Helsinki Metropolitan Area	1	Cycling	2	Public transport	5	Walking	1							[3,4,3]	Agree	Strongly agree	Agree	[3,4,2]	Agree	Strongly agree	Neither agree/nor disagree	[3,3,3,-1,3,4,3,2,3]	Important	Important	Important		Important	Very important	Important	Neither unimportant or important	Important											[2,2,3,4,3,3]	Neither unimportant or important	Neither unimportant or important	Important	Very important	Important	Important
2a6lge4m8zzo	Munich	4	Walking	1	Electric bike	3	Car	6							[4,4,3]	Strongly agree	Strongly agree	Agree					[2,3,4,2,3,4,4,2,3]	Neither unimportant or important	Important	Very important	Neither unimportant or important	Important	Very important	Very important	Neither unimportant or important	Important											[4,3,4,3,3,4]	Very important	Important	Very important	Important	Important	Very important
2a8gpd8vbj7k	Helsinki Metropolitan Area	1	Car	6	Public transport	5	Walking	1							[3,3,4]	Agree	Agree	Strongly agree					[2,1,3,3,3,3,4,2,3]	Neither unimportant or important	Unimportant	Important	Important	Important	Important	Very important	Neither unimportant or important	Important											[3,2,4,2,1,3]	Important	Neither unimportant or important	Very important	Neither unimportant or important	Unimportant	Important
2a8nai3p4uz9	Helsinki Metropolitan Area	1	Car	6	Cycling	2	Walking	1	Car	6	Public transport	5	Cycling	2	[1,3,3]	Disagree	Agree	Agree					[3,1,2,1,3,3,2,1,2]	Important	Unimportant	Neither unimportant or important	Unimportant	Important	Important	Neither unimportant or important	Unimportant	Neither unimportant or important											[2,0,2,2,1,2]	Neither unimportant or important	Very unimportant	Neither unimportant or important	Neither unimportant or important	Unimportant	Neither unimportant or important
2a8sha6jfw46	Helsinki Metropolitan Area	1	Car	6	Cycling	2	Walking	1	Car	6	Public transport	5			[3,4,4]	Agree	Strongly agree	Strongly agree					[3,1,3,3,3,3,3,3,4]	Important	Unimportant	Important	Important	Important	Important	Important	Important	Very important	[4,3,1,2,4,3,3,1,4]	Very important	Important	Unimportant	Neither unimportant or important	Very important	Important	Important	Unimportant	Very important	[3,3,2,1,3,1]	Important	Important	Neither unimportant or important	Unimportant	Important	Unimportant
2a8xmc9hbt48	Munich	4	Electric bike	3	Walking	1	Car	6							[2,1,0]	Neither agree/nor disagree	Disagree	Strongly disagree					[1,0,3,2,2,3,4,3,2]	Unimportant	Very unimportant	Important	Neither unimportant or important	Neither unimportant or important	Important	Very important	Important	Neither unimportant or important											[3,2,2,3,4,1]	Important	Neither unimportant or important	Neither unimportant or important	Important	Very important	Unimportant
2a9uks844948	Greater London	3	Car	6	Public transport	5	Walking	1							[2,2,2]	Neither agree/nor disagree	Neither agree/nor disagree	Neither agree/nor disagree					[2,3,3,3,2,3,3,2,3]	Neither unimportant or important	Important	Important	Important	Neither unimportant or important	Important	Important	Neither unimportant or important	Important											[2,3,3,3,1,2]	Neither unimportant or important	Important	Important	Important	Unimportant	Neither unimportant or important
2ab7cu8iwt76	Helsinki Metropolitan Area	1	Public transport	5	Walking	1									[2,3,4]	Neither agree/nor disagree	Agree	Strongly agree					[2,2,3,3,2,3,4,2,4]	Neither unimportant or important	Neither unimportant or important	Important	Important	Neither unimportant or important	Important	Very important	Neither unimportant or important	Very important	[3,3,4,2,4,4,4,1,4]	Important	Important	Very important	Neither unimportant or important	Very important	Very important	Very important	Unimportant	Very important	[3,4,3,3,2,2]	Important	Very important	Important	Important	Neither unimportant or important	Neither unimportant or important
2ag8va9dn7g4	Munich	4	Electric bike	3	Walking	1	Public transport	5	Public transport	5	Walking	1	Cycling	2	[3,1,4]	Agree	Disagree	Strongly agree	[3,4,1]	Agree	Strongly agree	Disagree	[1,2,4,3,3,4,4,1,3]	Unimportant	Neither unimportant or important	Very important	Important	Important	Very important	Very important	Unimportant	Important											[3,2,4,4,2,4]	Important	Neither unimportant or important	Very important	Very important	Neither unimportant or important	Very important
2aj3j6k9zt68	Munich	4	Cycling	2	Walking	1	Public transport	5							[2,3,3]	Neither agree/nor disagree	Agree	Agree					[3,4,4,1,3,2,3,3,3]	Important	Very important	Very important	Unimportant	Important	Neither unimportant or important	Important	Important	Important											[0,2,2,3,3,2]	Very unimportant	Neither unimportant or important	Neither unimportant or important	Important	Important	Neither unimportant or important
2ak4hfx8iwn2	Greater London	3	Public transport	5	Walking	1	Car	6	Public transport	5	Public transport	5	Public transport	5	[3,3,3]	Agree	Agree	Agree					[3,3,3,3,4,2,4,3,4]	Important	Important	Important	Important	Very important	Neither unimportant or important	Very important	Important	Very important											[3,3,3,3,2,4]	Important	Important	Important	Important	Neither unimportant or important	Very important
2an8fox7zog9	Greater London	3	Car	6	Cycling	2	Electric bike	3							[3,3,3]	Agree	Agree	Agree					[3,3,3,-1,3,4,4,-1,4]	Important	Important	Important		Important	Very important	Very important		Very important											[3,3,4,3,4,3]	Important	Important	Very important	Important	Very important	Important
2aoh2zoj27c8	Greater London	3	Cycling	2	Walking	1	Car	6	Car	6					[2,3,3]	Neither agree/nor disagree	Agree	Agree					[3,4,4,4,4,3,3,3,4]	Important	Very important	Very important	Very important	Very important	Important	Important	Important	Very important											[3,3,4,3,3,3]	Important	Important	Very important	Important	Important	Important
2aor33b6olo7	Las Palmas	5	Walking	1	Car	6	Public transport	5							[3,3,3]	Agree	Agree	Agree					[2,3,3,2,3,3,3,1,2]	Neither unimportant or important	Important	Important	Neither unimportant or important	Important	Important	Important	Unimportant	Neither unimportant or important											[3,2,3,2,2,3]	Important	Neither unimportant or important	Important	Neither unimportant or important	Neither unimportant or important	Important
2as27oxy6ke3	Helsinki Metropolitan Area	1	Car	6	Electric scooter	4	Walking	1	Car	6	Public transport	5	Walking	1	[1,3,3]	Disagree	Agree	Agree	[0,4,3]	Strongly disagree	Strongly agree	Agree	[3,1,3,4,2,3,3,4,3]	Important	Unimportant	Important	Very important	Neither unimportant or important	Important	Important	Very important	Important											[2,3,3,2,2,3]	Neither unimportant or important	Important	Important	Neither unimportant or important	Neither unimportant or important	Important
2at9t2zoe7na	Las Palmas	5	Public transport	5	Walking	1									[1,1,1]	Disagree	Disagree	Disagree					[2,3,3,3,4,4,4,1,2]	Neither unimportant or important	Important	Important	Important	Very important	Very important	Very important	Unimportant	Neither unimportant or important											[2,3,3,3,2,3]	Neither unimportant or important	Important	Important	Important	Neither unimportant or important	Important
2au7rbj4ozm9	Helsinki Metropolitan Area	1	Walking	1	Cycling	2	Public transport	5							[1,4,4]	Disagree	Strongly agree	Strongly agree					[4,1,1,1,1,1,1,3,2]	Very important	Unimportant	Unimportant	Unimportant	Unimportant	Unimportant	Unimportant	Important	Neither unimportant or important											[2,0,3,2,2,1]	Neither unimportant or important	Very unimportant	Important	Neither unimportant or important	Neither unimportant or important	Unimportant
2av9kuj9pi8a	Greater London	3	Walking	1	Public transport	5	Cycling	2	Public transport	5	Public transport	5	Car	6	[2,2,2]	Neither agree/nor disagree	Neither agree/nor disagree	Neither agree/nor disagree					[3,3,3,3,3,3,3,3,3]	Important	Important	Important	Important	Important	Important	Important	Important	Important											[3,3,3,3,3,3]	Important	Important	Important	Important	Important	Important
2ax8fiu7btr8	Greater London	3	Walking	1	Public transport	5									[3,2,3]	Agree	Neither agree/nor disagree	Agree					[1,2,2,2,3,3,3,2,4]	Unimportant	Neither unimportant or important	Neither unimportant or important	Neither unimportant or important	Important	Important	Important	Neither unimportant or important	Very important	[1,2,2,2,4,4,-1,2,4]	Unimportant	Neither unimportant or important	Neither unimportant or important	Neither unimportant or important	Very important	Very important		Neither unimportant or important	Very important	[2,3,3,3,2,3]	Neither unimportant or important	Important	Important	Important	Neither unimportant or important	Important
2b6z6lok2af3	Helsinki Metropolitan Area	1	Walking	1	Cycling	2	Public transport	5	Public transport	5	Walking	1	Cycling	2	[3,2,2]	Agree	Neither agree/nor disagree	Neither agree/nor disagree					[3,3,2,3,4,1,3,1,2]	Important	Important	Neither unimportant or important	Important	Very important	Unimportant	Important	Unimportant	Neither unimportant or important											[1,3,4,3,2,3]	Unimportant	Important	Very important	Important	Neither unimportant or important	Important
2b6zkj6yb9d9	Las Palmas	5	Walking	1	Car	6	Public transport	5							[1,1,3]	Disagree	Disagree	Agree					[3,3,3,2,3,2,3,2,2]	Important	Important	Important	Neither unimportant or important	Important	Neither unimportant or important	Important	Neither unimportant or important	Neither unimportant or important											[3,3,3,3,3,3]	Important	Important	Important	Important	Important	Important
2b8en4npm6z7	Munich	4	Car	6	Cycling	2	Electric scooter	4							[2,3,2]	Neither agree/nor disagree	Agree	Neither agree/nor disagree					[3,3,3,3,3,3,3,2,3]	Important	Important	Important	Important	Important	Important	Important	Neither unimportant or important	Important											[3,3,4,3,2,2]	Important	Important	Very important	Important	Neither unimportant or important	Neither unimportant or important
2b8mxk8p8tv9	Helsinki Metropolitan Area	1	Cycling	2	Walking	1	Car	6							[2,1,3]	Neither agree/nor disagree	Disagree	Agree	[3,3,3]	Agree	Agree	Agree	[3,3,3,3,2,3,3,3,3]	Important	Important	Important	Important	Neither unimportant or important	Important	Important	Important	Important	[3,3,3,3,3,3,3,3,3]	Important	Important	Important	Important	Important	Important	Important	Important	Important	[3,1,3,3,2,2]	Important	Unimportant	Important	Important	Neither unimportant or important	Neither unimportant or important
2bb627wou2i8	Helsinki Metropolitan Area	1	Public transport	5	Walking	1	Cycling	2							[2,3,3]	Neither agree/nor disagree	Agree	Agree					[3,4,3,4,3,3,2,2,3]	Important	Very important	Important	Very important	Important	Important	Neither unimportant or important	Neither unimportant or important	Important											[3,4,3,2,2,2]	Important	Very important	Important	Neither unimportant or important	Neither unimportant or important	Neither unimportant or important
2bc2hnm4g3o7	Las Palmas	5	Car	6	Cycling	2	Walking	1							[3,3,3]	Agree	Agree	Agree					[3,3,3,2,3,3,3,2,3]	Important	Important	Important	Neither unimportant or important	Important	Important	Important	Neither unimportant or important	Important											[3,3,3,3,3,3]	Important	Important	Important	Important	Important	Important
2bd6x473jij4	Greater London	3	Public transport	5	Walking	1	Electric scooter	4							[0,0,0]	Strongly disagree	Strongly disagree	Strongly disagree					[4,4,2,2,2,4,2,2,2]	Very important	Very important	Neither unimportant or important	Neither unimportant or important	Neither unimportant or important	Very important	Neither unimportant or important	Neither unimportant or important	Neither unimportant or important											[-1,-1,-1,-1,2,4]					Neither unimportant or important	Very important
2be6psh7jlh3	Munich	4	Cycling	2	Walking	1	Car	6	Car	6	Walking	1	Public transport	5	[4,4,4]	Strongly agree	Strongly agree	Strongly agree	[4,4,4]	Strongly agree	Strongly agree	Strongly agree	[2,4,4,4,4,3,4,2,4]	Neither unimportant or important	Very important	Very important	Very important	Very important	Important	Very important	Neither unimportant or important	Very important	[1,1,1,2,3,4,4,2,3]	Unimportant	Unimportant	Unimportant	Neither unimportant or important	Important	Very important	Very important	Neither unimportant or important	Important	[3,3,3,2,1,4]	Important	Important	Important	Neither unimportant or important	Unimportant	Very important
2bf33heb4yk8	Helsinki Metropolitan Area	1	Car	6	Walking	1									[0,4,4]	Strongly disagree	Strongly agree	Strongly agree	[4,4,4]	Strongly agree	Strongly agree	Strongly agree	[4,4,0,0,4,4,4,0,2]	Very important	Very important	Very unimportant	Very unimportant	Very important	Very important	Very important	Very unimportant	Neither unimportant or important											[0,0,0,4,4,4]	Very unimportant	Very unimportant	Very unimportant	Very important	Very important	Very important
2bg4fey4sbk7	Greater London	3	Walking	1	Car	6	Public transport	5							[2,2,2]	Neither agree/nor disagree	Neither agree/nor disagree	Neither agree/nor disagree					[2,2,2,2,3,2,2,2,3]	Neither unimportant or important	Neither unimportant or important	Neither unimportant or important	Neither unimportant or important	Important	Neither unimportant or important	Neither unimportant or important	Neither unimportant or important	Important											[2,2,2,2,2,2]	Neither unimportant or important	Neither unimportant or important	Neither unimportant or important	Neither unimportant or important	Neither unimportant or important	Neither unimportant or important
2bk3ktx3p9o7	Munich	4	Public transport	5	Walking	1	Car	6	Public transport	5	Car	6	Walking	1	[3,3,2]	Agree	Agree	Neither agree/nor disagree					[4,3,2,2,3,3,2,1,3]	Very important	Important	Neither unimportant or important	Neither unimportant or important	Important	Important	Neither unimportant or important	Unimportant	Important											[1,2,1,1,2,3]	Unimportant	Neither unimportant or important	Unimportant	Unimportant	Neither unimportant or important	Important
2bl36bsx4nya	Greater London	3	Walking	1	Car	6	Public transport	5	Car	6	Car	6	Car	6	[4,4,4]	Strongly agree	Strongly agree	Strongly agree	[4,4,4]	Strongly agree	Strongly agree	Strongly agree	[4,4,4,4,4,4,4,4,4]	Very important	Very important	Very important	Very important	Very important	Very important	Very important	Very important	Very important	[4,4,4,4,4,4,4,4,4]	Very important	Very important	Very important	Very important	Very important	Very important	Very important	Very important	Very important	[4,4,4,4,4,4]	Very important	Very important	Very important	Very important	Very important	Very important
2bn2lf6slu94	Las Palmas	5	Car	6	Public transport	5	Walking	1							[2,1,3]	Neither agree/nor disagree	Disagree	Agree					[2,3,3,3,3,3,4,3,2]	Neither unimportant or important	Important	Important	Important	Important	Important	Very important	Important	Neither unimportant or important											[4,3,4,4,3,4]	Very important	Important	Very important	Very important	Important	Very important
2bv3cu6ryf73	Greater London	3	Walking	1	Public transport	5									[1,2,2]	Disagree	Neither agree/nor disagree	Neither agree/nor disagree					[2,3,2,2,3,3,3,2,2]	Neither unimportant or important	Important	Neither unimportant or important	Neither unimportant or important	Important	Important	Important	Neither unimportant or important	Neither unimportant or important											[2,2,3,2,2,3]	Neither unimportant or important	Neither unimportant or important	Important	Neither unimportant or important	Neither unimportant or important	Important
2bw74wdm73v4	Helsinki Metropolitan Area	1	Car	6	Public transport	5	Cycling	2	Car	6	Public transport	5	Cycling	2	[3,3,3]	Agree	Agree	Agree					[3,3,3,2,3,3,4,2,2]	Important	Important	Important	Neither unimportant or important	Important	Important	Very important	Neither unimportant or important	Neither unimportant or important											[3,2,3,3,2,4]	Important	Neither unimportant or important	Important	Important	Neither unimportant or important	Very important
2bw78gth4zk9	Helsinki Metropolitan Area	1	Public transport	5	Walking	1									[1,1,1]	Disagree	Disagree	Disagree					[4,3,2,2,3,3,3,2,3]	Very important	Important	Neither unimportant or important	Neither unimportant or important	Important	Important	Important	Neither unimportant or important	Important
2bx79y9bvx79	Las Palmas	5	Electric scooter	4	Walking	1	Cycling	2	Car	6	Public transport	5	Walking	1	[3,3,4]	Agree	Agree	Strongly agree					[3,2,3,4,1,3,3,3,2]	Important	Neither unimportant or important	Important	Very important	Unimportant	Important	Important	Important	Neither unimportant or important											[1,2,3,3,3,1]	Unimportant	Neither unimportant or important	Important	Important	Important	Unimportant
2c29jfr749i9	Greater London	3	Car	6	Walking	1	Public transport	5	Car	6	Walking	1	Public transport	5	[1,1,1]	Disagree	Disagree	Disagree					[3,3,3,3,3,3,4,2,3]	Important	Important	Important	Important	Important	Important	Very important	Neither unimportant or important	Important											[3,3,3,3,2,3]	Important	Important	Important	Important	Neither unimportant or important	Important
2c2yn6f4iuv9	Las Palmas	5	Walking	1	Car	6	Car	6							[2,2,2]	Neither agree/nor disagree	Neither agree/nor disagree	Neither agree/nor disagree					[2,2,2,2,2,2,2,2,2]	Neither unimportant or important	Neither unimportant or important	Neither unimportant or important	Neither unimportant or important	Neither unimportant or important	Neither unimportant or important	Neither unimportant or important	Neither unimportant or important	Neither unimportant or important											[2,1,2,2,2,2]	Neither unimportant or important	Unimportant	Neither unimportant or important	Neither unimportant or important	Neither unimportant or important	Neither unimportant or important
2c3mcc3fem3a	Helsinki Metropolitan Area	1	Walking	1	Public transport	5									[2,0,4]	Neither agree/nor disagree	Strongly disagree	Strongly agree					[3,3,3,2,3,3,2,-1,-1]	Important	Important	Important	Neither unimportant or important	Important	Important	Neither unimportant or important													[3,1,1,3,-1,4]	Important	Unimportant	Unimportant	Important		Very important
2c4k2t2msi76	Munich	4	Car	6	Walking	1	Cycling	2	Car	6	Cycling	2	Walking	1	[3,3,4]	Agree	Agree	Strongly agree					[3,3,3,3,3,3,3,3,4]	Important	Important	Important	Important	Important	Important	Important	Important	Very important											[3,3,4,3,2,2]	Important	Important	Very important	Important	Neither unimportant or important	Neither unimportant or important
2c8gog8dia4s	Munich	4	Cycling	2	Walking	1	Car	6							[3,3,4]	Agree	Agree	Strongly agree					[2,3,3,2,4,3,4,3,2]	Neither unimportant or important	Important	Important	Neither unimportant or important	Very important	Important	Very important	Important	Neither unimportant or important											[4,3,3,3,3,3]	Very important	Important	Important	Important	Important	Important
2c8uy3en4hb6	Las Palmas	5	Walking	1	Public transport	5	Public transport	5							[1,1,1]	Disagree	Disagree	Disagree					[2,3,4,4,4,4,4,3,3]	Neither unimportant or important	Important	Very important	Very important	Very important	Very important	Very important	Important	Important											[3,1,3,4,2,2]	Important	Unimportant	Important	Very important	Neither unimportant or important	Neither unimportant or important
2cd3x6lui3z9	Greater London	3	Walking	1	Public transport	5									[1,2,1]	Disagree	Neither agree/nor disagree	Disagree					[3,3,2,2,2,3,3,1,3]	Important	Important	Neither unimportant or important	Neither unimportant or important	Neither unimportant or important	Important	Important	Unimportant	Important											[2,3,3,3,1,2]	Neither unimportant or important	Important	Important	Important	Unimportant	Neither unimportant or important
2cg2bhu28s34	Las Palmas	5	Public transport	5	Walking	1									[3,4,2]	Agree	Strongly agree	Neither agree/nor disagree					[2,3,4,4,4,3,4,1,3]	Neither unimportant or important	Important	Very important	Very important	Very important	Important	Very important	Unimportant	Important											[4,4,1,2,1,4]	Very important	Very important	Unimportant	Neither unimportant or important	Unimportant	Very important
2cgb2bu7vy68	Greater London	3	Walking	1	Cycling	2	Car	6	Car	6	Car	6	Car	6	[0,0,0]	Strongly disagree	Strongly disagree	Strongly disagree					[2,1,3,4,-1,-1,3,-1,4]	Neither unimportant or important	Unimportant	Important	Very important			Important		Very important											[3,3,2,3,2,-1]	Important	Important	Neither unimportant or important	Important	Neither unimportant or important
2ci9gir6nit7	Greater London	3	Car	6	Public transport	5	Walking	1	Car	6	Public transport	5	Walking	1	[1,1,1]	Disagree	Disagree	Disagree					[3,3,3,1,3,3,3,2,2]	Important	Important	Important	Unimportant	Important	Important	Important	Neither unimportant or important	Neither unimportant or important											[1,1,3,3,3,3]	Unimportant	Unimportant	Important	Important	Important	Important
2ck6twp6hzl7	Helsinki Metropolitan Area	1	Public transport	5	Walking	1	Cycling	2	Public transport	5	Walking	1	Walking	1	[0,0,1]	Strongly disagree	Strongly disagree	Disagree	[2,3,2]	Neither agree/nor disagree	Agree	Neither agree/nor disagree	[2,2,2,3,3,3,3,3,2]	Neither unimportant or important	Neither unimportant or important	Neither unimportant or important	Important	Important	Important	Important	Important	Neither unimportant or important											[2,3,3,3,3,3]	Neither unimportant or important	Important	Important	Important	Important	Important
2cl4vps7oxp7	Helsinki Metropolitan Area	1	Walking	1	Car	6	Cycling	2	Car	6	Walking	1			[4,4,4]	Strongly agree	Strongly agree	Strongly agree					[3,3,4,4,4,4,4,2,4]	Important	Important	Very important	Very important	Very important	Very important	Very important	Neither unimportant or important	Very important											[4,4,4,2,0,4]	Very important	Very important	Very important	Neither unimportant or important	Very unimportant	Very important
2cp82bzh7d44	Greater London	3	Public transport	5	Walking	1	Car	6							[2,2,2]	Neither agree/nor disagree	Neither agree/nor disagree	Neither agree/nor disagree					[2,3,2,2,2,2,2,2,2]	Neither unimportant or important	Important	Neither unimportant or important	Neither unimportant or important	Neither unimportant or important	Neither unimportant or important	Neither unimportant or important	Neither unimportant or important	Neither unimportant or important											[2,3,3,3,2,3]	Neither unimportant or important	Important	Important	Important	Neither unimportant or important	Important
2cr96kt3x8fa	Las Palmas	5	Walking	1	Public transport	5	Car	6							[2,2,2]	Neither agree/nor disagree	Neither agree/nor disagree	Neither agree/nor disagree					[2,2,2,2,3,3,3,2,2]	Neither unimportant or important	Neither unimportant or important	Neither unimportant or important	Neither unimportant or important	Important	Important	Important	Neither unimportant or important	Neither unimportant or important											[2,2,3,-1,2,3]	Neither unimportant or important	Neither unimportant or important	Important		Neither unimportant or important	Important
2cs24tcr3nh9	Greater London	3	Public transport	5	Walking	1									[0,0,2]	Strongly disagree	Strongly disagree	Neither agree/nor disagree					[4,2,2,2,4,4,4,2,3]	Very important	Neither unimportant or important	Neither unimportant or important	Neither unimportant or important	Very important	Very important	Very important	Neither unimportant or important	Important											[2,2,3,3,3,4]	Neither unimportant or important	Neither unimportant or important	Important	Important	Important	Very important
2csd4guo9p2d	Las Palmas	5	Walking	1	Car	6	Public transport	5							[3,3,3]	Agree	Agree	Agree	[3,3,3]	Agree	Agree	Agree	[3,3,3,3,3,3,4,3,4]	Important	Important	Important	Important	Important	Important	Very important	Important	Very important											[3,2,3,3,2,3]	Important	Neither unimportant or important	Important	Important	Neither unimportant or important	Important
2ct6ncp3c28a	Greater London	3	Walking	1	Car	6	Public transport	5							[3,2,3]	Agree	Neither agree/nor disagree	Agree					[3,2,3,2,3,2,3,3,3]	Important	Neither unimportant or important	Important	Neither unimportant or important	Important	Neither unimportant or important	Important	Important	Important											[3,3,4,2,3,4]	Important	Important	Very important	Neither unimportant or important	Important	Very important
2ct93tem7d37	Greater London	3	Public transport	5	Walking	1									[1,1,1]	Disagree	Disagree	Disagree					[2,3,2,2,3,4,3,2,2]	Neither unimportant or important	Important	Neither unimportant or important	Neither unimportant or important	Important	Very important	Important	Neither unimportant or important	Neither unimportant or important											[2,2,3,3,3,3]	Neither unimportant or important	Neither unimportant or important	Important	Important	Important	Important
2cu2ata2t4ey	Greater London	3	Cycling	2	Walking	1	Electric scooter	4							[1,2,3]	Disagree	Neither agree/nor disagree	Agree					[0,2,2,2,3,3,3,3,2]	Very unimportant	Neither unimportant or important	Neither unimportant or important	Neither unimportant or important	Important	Important	Important	Important	Neither unimportant or important											[1,2,3,0,2,3]	Unimportant	Neither unimportant or important	Important	Very unimportant	Neither unimportant or important	Important
2cx88h9wbe87	Greater London	3	Car	6											[0,0,0]	Strongly disagree	Strongly disagree	Strongly disagree					[4,2,1,1,4,3,2,2,3]	Very important	Neither unimportant or important	Unimportant	Unimportant	Very important	Important	Neither unimportant or important	Neither unimportant or important	Important											[0,0,0,0,0,0]	Very unimportant	Very unimportant	Very unimportant	Very unimportant	Very unimportant	Very unimportant
2cxm8upl9ujr	Munich	4	Public transport	5	Walking	1	Cycling	2							[2,2,2]	Neither agree/nor disagree	Neither agree/nor disagree	Neither agree/nor disagree					[3,2,3,3,2,2,4,1,2]	Important	Neither unimportant or important	Important	Important	Neither unimportant or important	Neither unimportant or important	Very important	Unimportant	Neither unimportant or important											[3,2,4,2,2,2]	Important	Neither unimportant or important	Very important	Neither unimportant or important	Neither unimportant or important	Neither unimportant or important
2da4ysb46u87	Las Palmas	5	Walking	1	Public transport	5									[2,4,4]	Neither agree/nor disagree	Strongly agree	Strongly agree					[3,2,2,2,4,3,4,2,2]	Important	Neither unimportant or important	Neither unimportant or important	Neither unimportant or important	Very important	Important	Very important	Neither unimportant or important	Neither unimportant or important											[2,2,2,4,2,4]	Neither unimportant or important	Neither unimportant or important	Neither unimportant or important	Very important	Neither unimportant or important	Very important
2db2rvs9p7l3	Greater London	3	Walking	1	Walking	1	Walking	1							[0,0,0]	Strongly disagree	Strongly disagree	Strongly disagree					[0,2,3,2,4,3,3,2,3]	Very unimportant	Neither unimportant or important	Important	Neither unimportant or important	Very important	Important	Important	Neither unimportant or important	Important											[3,3,4,3,0,2]	Important	Important	Very important	Important	Very unimportant	Neither unimportant or important
2dbj46fge8ka	Las Palmas	5	Walking	1	Car	6									[3,3,3]	Agree	Agree	Agree					[2,2,3,3,3,2,3,2,2]	Neither unimportant or important	Neither unimportant or important	Important	Important	Important	Neither unimportant or important	Important	Neither unimportant or important	Neither unimportant or important											[3,3,3,3,3,3]	Important	Important	Important	Important	Important	Important
2dd6hon6dcx6	Munich	4	Cycling	2	Walking	1	Car	6							[3,4,3]	Agree	Strongly agree	Agree					[3,2,3,4,3,2,3,4,3]	Important	Neither unimportant or important	Important	Very important	Important	Neither unimportant or important	Important	Very important	Important											[2,3,3,4,1,2]	Neither unimportant or important	Important	Important	Very important	Unimportant	Neither unimportant or important
2dh7l3vhp8h7	Munich	4	Cycling	2	Walking	1	Public transport	5	Public transport	5	Cycling	2	Walking	1	[2,2,2]	Neither agree/nor disagree	Neither agree/nor disagree	Neither agree/nor disagree					[3,4,4,4,4,4,4,4,4]	Important	Very important	Very important	Very important	Very important	Very important	Very important	Very important	Very important											[2,2,2,2,2,2]	Neither unimportant or important	Neither unimportant or important	Neither unimportant or important	Neither unimportant or important	Neither unimportant or important	Neither unimportant or important
2di9dmm74sn6	Las Palmas	5	Car	6											[0,1,0]	Strongly disagree	Disagree	Strongly disagree					[0,2,3,3,3,2,3,2,3]	Very unimportant	Neither unimportant or important	Important	Important	Important	Neither unimportant or important	Important	Neither unimportant or important	Important											[3,3,3,4,2,3]	Important	Important	Important	Very important	Neither unimportant or important	Important
2dlj7nv4on37	Greater London	3	Public transport	5	Walking	1	Cycling	2							[3,3,3]	Agree	Agree	Agree					[3,4,4,3,4,4,3,3,2]	Important	Very important	Very important	Important	Very important	Very important	Important	Important	Neither unimportant or important											[3,1,4,3,2,4]	Important	Unimportant	Very important	Important	Neither unimportant or important	Very important
2dn2euh8bvn6	Las Palmas	5	Car	6	Public transport	5	Walking	1	Car	6	Public transport	5			[3,3,3]	Agree	Agree	Agree					[3,4,3,1,3,3,4,3,2]	Important	Very important	Important	Unimportant	Important	Important	Very important	Important	Neither unimportant or important											[3,3,3,2,3,2]	Important	Important	Important	Neither unimportant or important	Important	Neither unimportant or important
2dn3tck7tw88	Helsinki Metropolitan Area	1	Public transport	5	Walking	1	Car	6							[0,0,0]	Strongly disagree	Strongly disagree	Strongly disagree					[4,2,2,2,3,4,3,0,2]	Very important	Neither unimportant or important	Neither unimportant or important	Neither unimportant or important	Important	Very important	Important	Very unimportant	Neither unimportant or important											[2,2,4,3,2,3]	Neither unimportant or important	Neither unimportant or important	Very important	Important	Neither unimportant or important	Important
2do9ytg8ftn9	Munich	4	Cycling	2	Car	6	Public transport	5							[0,0,0]	Strongly disagree	Strongly disagree	Strongly disagree					[2,2,2,2,2,2,2,2,2]	Neither unimportant or important	Neither unimportant or important	Neither unimportant or important	Neither unimportant or important	Neither unimportant or important	Neither unimportant or important	Neither unimportant or important	Neither unimportant or important	Neither unimportant or important											[2,2,2,2,2,2]	Neither unimportant or important	Neither unimportant or important	Neither unimportant or important	Neither unimportant or important	Neither unimportant or important	Neither unimportant or important
2dp9txd9a36i	Greater London	3	Walking	1	Car	6	Public transport	5							[1,1,1]	Disagree	Disagree	Disagree					[1,2,3,2,3,3,4,2,-1]	Unimportant	Neither unimportant or important	Important	Neither unimportant or important	Important	Important	Very important	Neither unimportant or important												[3,3,3,3,2,-1]	Important	Important	Important	Important	Neither unimportant or important
2dr9npg2grd8	Las Palmas	5	Public transport	5	Walking	1	Car	6							[0,4,4]	Strongly disagree	Strongly agree	Strongly agree					[2,4,4,4,4,4,4,3,3]	Neither unimportant or important	Very important	Very important	Very important	Very important	Very important	Very important	Important	Important	[3,4,4,4,4,4,4,4,3]	Important	Very important	Very important	Very important	Very important	Very important	Very important	Very important	Important	[3,3,4,4,4,4]	Important	Important	Very important	Very important	Very important	Very important
2du3t3mvl773	Las Palmas	5	Car	6	Walking	1	Public transport	5							[3,3,3]	Agree	Agree	Agree					[3,3,3,3,4,4,4,3,3]	Important	Important	Important	Important	Very important	Very important	Very important	Important	Important											[2,3,3,3,3,3]	Neither unimportant or important	Important	Important	Important	Important	Important
2dx7y3cuk2k9	Helsinki Metropolitan Area	1	Car	6	Walking	1	Public transport	5							[3,3,3]	Agree	Agree	Agree					[3,2,3,3,2,3,3,2,4]	Important	Neither unimportant or important	Important	Important	Neither unimportant or important	Important	Important	Neither unimportant or important	Very important											[3,4,3,4,3,4]	Important	Very important	Important	Very important	Important	Very important
2e2a82hot8e8	Greater London	3	Car	6	Public transport	5	Walking	1							[3,3,3]	Agree	Agree	Agree					[3,4,4,4,3,3,3,3,4]	Important	Very important	Very important	Very important	Important	Important	Important	Important	Very important											[4,4,4,3,1,3]	Very important	Very important	Very important	Important	Unimportant	Important
2e2ish2k4pc6	Las Palmas	5	Electric scooter	4	Cycling	2	Cycling	2							[1,3,4]	Disagree	Agree	Strongly agree					[2,2,1,4,3,-1,-1,-1,-1]	Neither unimportant or important	Neither unimportant or important	Unimportant	Very important	Important															[3,3,2,3,0,2]	Important	Important	Neither unimportant or important	Important	Very unimportant	Neither unimportant or important
2e3ai2z8tee7	Helsinki Metropolitan Area	1	Car	6	Walking	1	Public transport	5							[2,2,2]	Neither agree/nor disagree	Neither agree/nor disagree	Neither agree/nor disagree					[3,3,3,2,2,2,3,3,2]	Important	Important	Important	Neither unimportant or important	Neither unimportant or important	Neither unimportant or important	Important	Important	Neither unimportant or important											[3,2,3,2,2,2]	Important	Neither unimportant or important	Important	Neither unimportant or important	Neither unimportant or important	Neither unimportant or important
2e8rb4vur4e8	Las Palmas	5	Electric scooter	4	Car	6	Public transport	5							[3,3,3]	Agree	Agree	Agree					[3,3,3,3,3,3,2,3,4]	Important	Important	Important	Important	Important	Important	Neither unimportant or important	Important	Very important											[3,3,3,3,3,3]	Important	Important	Important	Important	Important	Important
2ea2sz9dao89	Las Palmas	5	Walking	1	Cycling	2	Electric scooter	4							[2,3,2]	Neither agree/nor disagree	Agree	Neither agree/nor disagree					[2,1,0,2,1,2,2,1,0]	Neither unimportant or important	Unimportant	Very unimportant	Neither unimportant or important	Unimportant	Neither unimportant or important	Neither unimportant or important	Unimportant	Very unimportant	[1,2,3,2,0,2,2,1,0]	Unimportant	Neither unimportant or important	Important	Neither unimportant or important	Very unimportant	Neither unimportant or important	Neither unimportant or important	Unimportant	Very unimportant	[1,2,3,1,0,0]	Unimportant	Neither unimportant or important	Important	Unimportant	Very unimportant	Very unimportant
2ec88n6poc97	Helsinki Metropolitan Area	1	Cycling	2	Public transport	5	Walking	1	Public transport	5	Walking	1	Cycling	2	[2,3,3]	Neither agree/nor disagree	Agree	Agree					[3,2,3,3,3,3,3,2,3]	Important	Neither unimportant or important	Important	Important	Important	Important	Important	Neither unimportant or important	Important											[3,3,3,2,2,3]	Important	Important	Important	Neither unimportant or important	Neither unimportant or important	Important
2eed2gha33c3	Helsinki Metropolitan Area	1	Public transport	5	Car	6	Walking	1	Car	6	Public transport	5	Walking	1	[3,3,3]	Agree	Agree	Agree	[3,3,3]	Agree	Agree	Agree	[4,4,4,3,4,3,3,3,3]	Very important	Very important	Very important	Important	Very important	Important	Important	Important	Important											[3,3,3,3,3,3]	Important	Important	Important	Important	Important	Important
2ehu8wii94c7	Helsinki Metropolitan Area	1	Walking	1	Public transport	5									[3,3,2]	Agree	Agree	Neither agree/nor disagree					[3,4,3,3,3,3,4,2,3]	Important	Very important	Important	Important	Important	Important	Very important	Neither unimportant or important	Important											[2,3,4,3,2,3]	Neither unimportant or important	Important	Very important	Important	Neither unimportant or important	Important
2el83hum2d6a	Las Palmas	5	Car	6	Walking	1									[3,2,4]	Agree	Neither agree/nor disagree	Strongly agree					[2,3,4,4,3,4,4,4,3]	Neither unimportant or important	Important	Very important	Very important	Important	Very important	Very important	Very important	Important											[4,3,2,2,4,3]	Very important	Important	Neither unimportant or important	Neither unimportant or important	Very important	Important
2em6x8vw7z7k	Helsinki Metropolitan Area	1	Walking	1	Car	6	Cycling	2	Car	6	Public transport	5	Walking	1	[1,3,3]	Disagree	Agree	Agree					[1,0,4,4,3,3,3,2,3]	Unimportant	Very unimportant	Very important	Very important	Important	Important	Important	Neither unimportant or important	Important											[4,4,3,2,1,3]	Very important	Very important	Important	Neither unimportant or important	Unimportant	Important
2eo3p7ktu8x7	Greater London	3	Walking	1	Electric bike	3	Public transport	5	Public transport	5	Car	6	Public transport	5	[1,1,0]	Disagree	Disagree	Strongly disagree	[3,2,0]	Agree	Neither agree/nor disagree	Strongly disagree	[3,4,1,3,1,1,3,2,4]	Important	Very important	Unimportant	Important	Unimportant	Unimportant	Important	Neither unimportant or important	Very important	[4,3,1,1,2,3,3,2,4]	Very important	Important	Unimportant	Unimportant	Neither unimportant or important	Important	Important	Neither unimportant or important	Very important	[1,2,3,2,4,4]	Unimportant	Neither unimportant or important	Important	Neither unimportant or important	Very important	Very important
2ep9zhb9lni6	Helsinki Metropolitan Area	1	Walking	1	Cycling	2	Car	6							[2,3,1]	Neither agree/nor disagree	Agree	Disagree					[2,2,2,2,2,2,2,2,2]	Neither unimportant or important	Neither unimportant or important	Neither unimportant or important	Neither unimportant or important	Neither unimportant or important	Neither unimportant or important	Neither unimportant or important	Neither unimportant or important	Neither unimportant or important											[2,2,3,1,2,0]	Neither unimportant or important	Neither unimportant or important	Important	Unimportant	Neither unimportant or important	Very unimportant
2es48r4xvb66	Greater London	3	Public transport	5	Walking	1									[2,1,1]	Neither agree/nor disagree	Disagree	Disagree	[3,3,1]	Agree	Agree	Disagree	[3,3,3,1,3,3,3,3,3]	Important	Important	Important	Unimportant	Important	Important	Important	Important	Important											[3,2,4,2,3,3]	Important	Neither unimportant or important	Very important	Neither unimportant or important	Important	Important
2ev9xns7m6o6	Munich	4	Walking	1	Cycling	2	Car	6							[3,4,3]	Agree	Strongly agree	Agree					[2,1,2,3,4,3,3,2,3]	Neither unimportant or important	Unimportant	Neither unimportant or important	Important	Very important	Important	Important	Neither unimportant or important	Important											[3,2,3,2,2,1]	Important	Neither unimportant or important	Important	Neither unimportant or important	Neither unimportant or important	Unimportant
2f6lzh3gnm38	Greater London	3	Walking	1	Public transport	5	Car	6							[0,0,0]	Strongly disagree	Strongly disagree	Strongly disagree					[2,3,2,0,3,3,4,2,3]	Neither unimportant or important	Important	Neither unimportant or important	Very unimportant	Important	Important	Very important	Neither unimportant or important	Important											[2,2,3,4,-1,-1]	Neither unimportant or important	Neither unimportant or important	Important	Very important
2f794n7omj68	Helsinki Metropolitan Area	1	Cycling	2	Walking	1	Public transport	5							[4,4,4]	Strongly agree	Strongly agree	Strongly agree					[2,3,3,4,3,3,3,3,-1]	Neither unimportant or important	Important	Important	Very important	Important	Important	Important	Important												[4,3,4,3,2,1]	Very important	Important	Very important	Important	Neither unimportant or important	Unimportant
2f8bkj9aee2a	Helsinki Metropolitan Area	1	Public transport	5	Walking	1	Cycling	2	Public transport	5	Public transport	5	Public transport	5	[1,1,1]	Disagree	Disagree	Disagree					[4,4,4,3,1,3,1,1,3]	Very important	Very important	Very important	Important	Unimportant	Important	Unimportant	Unimportant	Important											[2,3,3,4,2,3]	Neither unimportant or important	Important	Important	Very important	Neither unimportant or important	Important
2f8t7hov6324	Greater London	3	Walking	1	Car	6	Public transport	5							[4,4,4]	Strongly agree	Strongly agree	Strongly agree	[4,4,4]	Strongly agree	Strongly agree	Strongly agree	[4,4,3,2,4,4,4,3,4]	Very important	Very important	Important	Neither unimportant or important	Very important	Very important	Very important	Important	Very important											[3,3,3,3,2,3]	Important	Important	Important	Important	Neither unimportant or important	Important
2fd68kaw4bx4	Greater London	3	Car	6	Public transport	5	Public transport	5							[1,2,2]	Disagree	Neither agree/nor disagree	Neither agree/nor disagree					[4,4,2,2,2,3,4,1,2]	Very important	Very important	Neither unimportant or important	Neither unimportant or important	Neither unimportant or important	Important	Very important	Unimportant	Neither unimportant or important											[4,4,4,4,4,3]	Very important	Very important	Very important	Very important	Very important	Important
2fg4396gen48	Las Palmas	5	Walking	1	Car	6	Public transport	5							[2,1,3]	Neither agree/nor disagree	Disagree	Agree					[1,1,3,3,3,2,4,2,2]	Unimportant	Unimportant	Important	Important	Important	Neither unimportant or important	Very important	Neither unimportant or important	Neither unimportant or important											[3,2,3,2,3,3]	Important	Neither unimportant or important	Important	Neither unimportant or important	Important	Important
2fg4s7d38627	Greater London	3	Car	6	Car	6	Walking	1	Car	6	Public transport	5	Walking	1	[1,0,0]	Disagree	Strongly disagree	Strongly disagree					[4,4,4,3,4,3,4,4,4]	Very important	Very important	Very important	Important	Very important	Important	Very important	Very important	Very important											[4,4,4,4,4,4]	Very important	Very important	Very important	Very important	Very important	Very important
2fg6cf4bs7ua	Greater London	3	Walking	1	Public transport	5	Car	6							[1,3,3]	Disagree	Agree	Agree					[3,3,2,2,2,3,3,2,2]	Important	Important	Neither unimportant or important	Neither unimportant or important	Neither unimportant or important	Important	Important	Neither unimportant or important	Neither unimportant or important											[2,2,2,2,2,3]	Neither unimportant or important	Neither unimportant or important	Neither unimportant or important	Neither unimportant or important	Neither unimportant or important	Important
2fg6o9kno273	Munich	4	Electric scooter	4	Cycling	2	Walking	1							[3,-1,-1]	Agree							[2,2,3,4,3,3,2,4,-1]	Neither unimportant or important	Neither unimportant or important	Important	Very important	Important	Important	Neither unimportant or important	Very important												[2,3,3,2,2,2]	Neither unimportant or important	Important	Important	Neither unimportant or important	Neither unimportant or important	Neither unimportant or important
2fgp8bkv3kv9	Las Palmas	5	Walking	1	Car	6	Public transport	5							[3,3,2]	Agree	Agree	Neither agree/nor disagree					[2,3,3,2,3,2,3,2,2]	Neither unimportant or important	Important	Important	Neither unimportant or important	Important	Neither unimportant or important	Important	Neither unimportant or important	Neither unimportant or important											[3,2,3,3,2,3]	Important	Neither unimportant or important	Important	Important	Neither unimportant or important	Important
2fj29zmx8z44	Las Palmas	5	Car	6	Car	6	Car	6							[2,3,3]	Neither agree/nor disagree	Agree	Agree					[3,3,3,3,4,4,4,2,3]	Important	Important	Important	Important	Very important	Very important	Very important	Neither unimportant or important	Important											[1,3,3,4,3,3]	Unimportant	Important	Important	Very important	Important	Important
2fj7nxx42a37	Helsinki Metropolitan Area	1	Public transport	5	Walking	1	Cycling	2							[3,4,4]	Agree	Strongly agree	Strongly agree					[4,3,3,3,4,4,3,3,2]	Very important	Important	Important	Important	Very important	Very important	Important	Important	Neither unimportant or important											[3,2,3,2,2,3]	Important	Neither unimportant or important	Important	Neither unimportant or important	Neither unimportant or important	Important
2fk4ovo2vd4y	Las Palmas	5	Car	6	Car	6	Walking	1							[3,4,4]	Agree	Strongly agree	Strongly agree					[4,4,2,0,3,4,4,1,2]	Very important	Very important	Neither unimportant or important	Very unimportant	Important	Very important	Very important	Unimportant	Neither unimportant or important											[0,1,2,1,0,3]	Very unimportant	Unimportant	Neither unimportant or important	Unimportant	Very unimportant	Important
2fl4xny8imv3	Munich	4	Car	6	Walking	1	Public transport	5							[3,4,4]	Agree	Strongly agree	Strongly agree					[3,4,3,4,3,3,4,4,3]	Important	Very important	Important	Very important	Important	Important	Very important	Very important	Important											[3,3,4,3,4,3]	Important	Important	Very important	Important	Very important	Important
2fmx3ymr6gt6	Las Palmas	5	Public transport	5	Public transport	5	Public transport	5							[2,2,2]	Neither agree/nor disagree	Neither agree/nor disagree	Neither agree/nor disagree					[3,3,3,3,4,4,4,2,2]	Important	Important	Important	Important	Very important	Very important	Very important	Neither unimportant or important	Neither unimportant or important											[4,4,4,4,4,2]	Very important	Very important	Very important	Very important	Very important	Neither unimportant or important
2fo6mms3km98	Las Palmas	5	Walking	1	Cycling	2	Car	6							[3,3,3]	Agree	Agree	Agree					[3,2,4,3,3,2,3,3,3]	Important	Neither unimportant or important	Very important	Important	Important	Neither unimportant or important	Important	Important	Important											[3,3,3,3,2,4]	Important	Important	Important	Important	Neither unimportant or important	Very important
2fp72juf29k4	Greater London	3	Public transport	5	Walking	1									[2,1,1]	Neither agree/nor disagree	Disagree	Disagree					[3,4,3,3,3,3,4,3,3]	Important	Very important	Important	Important	Important	Important	Very important	Important	Important											[3,3,4,3,2,3]	Important	Important	Very important	Important	Neither unimportant or important	Important
2ft8k86md624	Munich	4	Cycling	2											[1,-1,-1]	Disagree							[-1,-1,-1,-1,1,-1,-1,-1,-1]					Unimportant															[-1,2,-1,-1,-1,-1]		Neither unimportant or important
2fu6nsv3c94o	Helsinki Metropolitan Area	1	Car	6											[0,0,0]	Strongly disagree	Strongly disagree	Strongly disagree					[1,0,0,0,3,1,1,0,4]	Unimportant	Very unimportant	Very unimportant	Very unimportant	Important	Unimportant	Unimportant	Very unimportant	Very important											[0,0,0,0,0,3]	Very unimportant	Very unimportant	Very unimportant	Very unimportant	Very unimportant	Important
2fz3lhd773d6	Greater London	3	Car	6	Public transport	5	Walking	1							[2,1,3]	Neither agree/nor disagree	Disagree	Agree					[2,3,3,3,2,2,3,3,3]	Neither unimportant or important	Important	Important	Important	Neither unimportant or important	Neither unimportant or important	Important	Important	Important											[3,2,3,3,3,2]	Important	Neither unimportant or important	Important	Important	Important	Neither unimportant or important
2g2bwc9jar39	Greater London	3	Walking	1	Cycling	2	Car	6							[2,3,4]	Neither agree/nor disagree	Agree	Strongly agree					[2,3,3,4,3,4,3,2,3]	Neither unimportant or important	Important	Important	Very important	Important	Very important	Important	Neither unimportant or important	Important											[2,3,4,4,3,3]	Neither unimportant or important	Important	Very important	Very important	Important	Important
2g3usp3cxz86	Munich	4	Cycling	2	Car	6	Public transport	5							[-1,2,3]		Neither agree/nor disagree	Agree					[3,3,2,3,4,2,3,3,3]	Important	Important	Neither unimportant or important	Important	Very important	Neither unimportant or important	Important	Important	Important											[2,3,3,2,2,2]	Neither unimportant or important	Important	Important	Neither unimportant or important	Neither unimportant or important	Neither unimportant or important
2gj4ycu6x6z9	Las Palmas	5	Car	6	Car	6	Car	6							[1,1,1]	Disagree	Disagree	Disagree					[4,4,3,3,1,1,1,2,3]	Very important	Very important	Important	Important	Unimportant	Unimportant	Unimportant	Neither unimportant or important	Important											[1,2,3,4,0,3]	Unimportant	Neither unimportant or important	Important	Very important	Very unimportant	Important
2gn6itj9r7e4	Munich	4	Cycling	2	Electric scooter	4	Car	6							[2,2,2]	Neither agree/nor disagree	Neither agree/nor disagree	Neither agree/nor disagree					[2,3,3,4,3,4,3,3,4]	Neither unimportant or important	Important	Important	Very important	Important	Very important	Important	Important	Very important											[2,2,2,2,2,2]	Neither unimportant or important	Neither unimportant or important	Neither unimportant or important	Neither unimportant or important	Neither unimportant or important	Neither unimportant or important
2gs3mss97mx9	Munich	4	Public transport	5	Walking	1									[2,1,1]	Neither agree/nor disagree	Disagree	Disagree					[3,3,2,3,3,3,2,2,3]	Important	Important	Neither unimportant or important	Important	Important	Important	Neither unimportant or important	Neither unimportant or important	Important											[2,3,2,3,2,3]	Neither unimportant or important	Important	Neither unimportant or important	Important	Neither unimportant or important	Important
2gu8o347wwx4	Helsinki Metropolitan Area	1	Cycling	2	Walking	1	Electric bike	3							[3,2,3]	Agree	Neither agree/nor disagree	Agree					[2,3,3,3,2,2,3,3,2]	Neither unimportant or important	Important	Important	Important	Neither unimportant or important	Neither unimportant or important	Important	Important	Neither unimportant or important											[3,2,3,3,2,3]	Important	Neither unimportant or important	Important	Important	Neither unimportant or important	Important
2gv4df424my6	Helsinki Metropolitan Area	1	Walking	1	Cycling	2	Public transport	5	Walking	1	Public transport	5			[1,3,3]	Disagree	Agree	Agree					[3,3,3,3,3,3,4,2,3]	Important	Important	Important	Important	Important	Important	Very important	Neither unimportant or important	Important											[1,3,3,3,1,3]	Unimportant	Important	Important	Important	Unimportant	Important
2gw9mzz2ghz6	Helsinki Metropolitan Area	1	Public transport	5	Walking	1									[1,1,1]	Disagree	Disagree	Disagree					[4,3,1,0,3,3,3,0,1]	Very important	Important	Unimportant	Very unimportant	Important	Important	Important	Very unimportant	Unimportant											[1,1,1,3,1,3]	Unimportant	Unimportant	Unimportant	Important	Unimportant	Important
2gy33ryc9xn4	Las Palmas	5	Car	6	Car	6	Car	6							[0,3,3]	Strongly disagree	Agree	Agree					[4,3,4,3,3,3,3,2,4]	Very important	Important	Very important	Important	Important	Important	Important	Neither unimportant or important	Very important											[4,4,4,4,4,3]	Very important	Very important	Very important	Very important	Very important	Important
2h2iog7pex88	Las Palmas	5	Walking	1	Car	6	Public transport	5							[3,3,3]	Agree	Agree	Agree					[2,2,3,3,2,2,2,3,2]	Neither unimportant or important	Neither unimportant or important	Important	Important	Neither unimportant or important	Neither unimportant or important	Neither unimportant or important	Important	Neither unimportant or important											[2,3,4,4,-1,-1]	Neither unimportant or important	Important	Very important	Very important
2h3br7uiz347	Las Palmas	5	Walking	1	Public transport	5			Public transport	5	Walking	1			[2,3,-1]	Neither agree/nor disagree	Agree						[2,3,3,3,3,3,3,2,2]	Neither unimportant or important	Important	Important	Important	Important	Important	Important	Neither unimportant or important	Neither unimportant or important											[3,3,3,3,3,3]	Important	Important	Important	Important	Important	Important
2hfv8t3ogf48	Munich	4	Car	6											[0,0,0]	Strongly disagree	Strongly disagree	Strongly disagree					[2,2,2,-1,-1,-1,-1,-1,-1]	Neither unimportant or important	Neither unimportant or important	Neither unimportant or important																	[2,2,2,2,2,2]	Neither unimportant or important	Neither unimportant or important	Neither unimportant or important	Neither unimportant or important	Neither unimportant or important	Neither unimportant or important
2hh7syt4ion3	Las Palmas	5	Car	6	Walking	1	Public transport	5							[1,3,3]	Disagree	Agree	Agree	[3,3,3]	Agree	Agree	Agree	[3,3,3,4,3,3,4,2,4]	Important	Important	Important	Very important	Important	Important	Very important	Neither unimportant or important	Very important	[3,3,3,2,4,4,4,2,4]	Important	Important	Important	Neither unimportant or important	Very important	Very important	Very important	Neither unimportant or important	Very important	[3,3,3,3,3,4]	Important	Important	Important	Important	Important	Very important
2hh9tx9kgp9i	Greater London	3	Public transport	5	Walking	1	Car	6							[1,1,1]	Disagree	Disagree	Disagree					[2,3,3,3,3,3,3,1,3]	Neither unimportant or important	Important	Important	Important	Important	Important	Important	Unimportant	Important
2hi8hkh6ehy8	Greater London	3													[3,3,3]	Agree	Agree	Agree					[2,-1,3,3,3,4,4,2,3]	Neither unimportant or important		Important	Important	Important	Very important	Very important	Neither unimportant or important	Important											[3,2,-1,3,3,2]	Important	Neither unimportant or important		Important	Important	Neither unimportant or important
2hi8tfd68tx8	Munich	4	Public transport	5											[2,3,3]	Neither agree/nor disagree	Agree	Agree					[3,1,1,1,1,1,1,1,2]	Important	Unimportant	Unimportant	Unimportant	Unimportant	Unimportant	Unimportant	Unimportant	Neither unimportant or important											[1,1,1,2,1,1]	Unimportant	Unimportant	Unimportant	Neither unimportant or important	Unimportant	Unimportant
2hm694i3kxl4	Munich	4	Cycling	2	Electric scooter	4	Electric bike	3							[3,1,-1]	Agree	Disagree						[0,4,3,2,0,1,3,2,4]	Very unimportant	Very important	Important	Neither unimportant or important	Very unimportant	Unimportant	Important	Neither unimportant or important	Very important											[1,3,1,2,0,4]	Unimportant	Important	Unimportant	Neither unimportant or important	Very unimportant	Very important
2hn8nzs4bua8	Greater London	3	Walking	1	Public transport	5									[3,3,3]	Agree	Agree	Agree					[1,3,3,3,3,3,3,3,3]	Unimportant	Important	Important	Important	Important	Important	Important	Important	Important											[3,3,3,2,3,3]	Important	Important	Important	Neither unimportant or important	Important	Important
2ho6vcc38sb4	Greater London	3	Walking	1	Car	6	Public transport	5							[4,4,4]	Strongly agree	Strongly agree	Strongly agree					[2,-1,3,2,-1,2,4,2,3]	Neither unimportant or important		Important	Neither unimportant or important		Neither unimportant or important	Very important	Neither unimportant or important	Important											[3,3,4,4,3,4]	Important	Important	Very important	Very important	Important	Very important
2hp46sx8pnk9	Las Palmas	5	Car	6	Walking	1									[2,2,2]	Neither agree/nor disagree	Neither agree/nor disagree	Neither agree/nor disagree					[3,3,2,2,2,2,3,2,2]	Important	Important	Neither unimportant or important	Neither unimportant or important	Neither unimportant or important	Neither unimportant or important	Important	Neither unimportant or important	Neither unimportant or important											[1,1,3,3,2,2]	Unimportant	Unimportant	Important	Important	Neither unimportant or important	Neither unimportant or important
2hp9388tua2a	Las Palmas	5	Car	6	Walking	1	Car	6	Car	6	Walking	1	Car	6	[3,3,3]	Agree	Agree	Agree					[3,4,3,3,3,3,4,3,4]	Important	Very important	Important	Important	Important	Important	Very important	Important	Very important											[3,3,4,4,4,4]	Important	Important	Very important	Very important	Very important	Very important
2hpu3smv2va9	Greater London	3	Walking	1	Walking	1	Public transport	5							[2,3,3]	Neither agree/nor disagree	Agree	Agree					[2,3,3,3,3,3,3,3,3]	Neither unimportant or important	Important	Important	Important	Important	Important	Important	Important	Important
2hs4x6wlb4f4	Helsinki Metropolitan Area	1	Electric bike	3	Walking	1	Car	6							[3,3,3]	Agree	Agree	Agree					[3,4,3,3,3,4,4,3,3]	Important	Very important	Important	Important	Important	Very important	Very important	Important	Important
2hs4xnn73it8	Helsinki Metropolitan Area	1	Cycling	2	Car	6	Walking	1	Car	6	Walking	1	Public transport	5	[3,3,3]	Agree	Agree	Agree					[2,2,4,3,3,3,3,3,2]	Neither unimportant or important	Neither unimportant or important	Very important	Important	Important	Important	Important	Important	Neither unimportant or important											[3,2,3,3,3,3]	Important	Neither unimportant or important	Important	Important	Important	Important
2hsz9aow498s	Las Palmas	5	Walking	1	Cycling	2	Car	6	Car	6					[2,3,2]	Neither agree/nor disagree	Agree	Neither agree/nor disagree					[3,3,3,2,4,4,4,2,2]	Important	Important	Important	Neither unimportant or important	Very important	Very important	Very important	Neither unimportant or important	Neither unimportant or important											[3,2,4,3,3,4]	Important	Neither unimportant or important	Very important	Important	Important	Very important
2hu87yre3zy3	Las Palmas	5	Public transport	5	Walking	1	Car	6							[3,4,3]	Agree	Strongly agree	Agree					[3,2,3,3,3,3,4,2,3]	Important	Neither unimportant or important	Important	Important	Important	Important	Very important	Neither unimportant or important	Important											[3,4,4,3,2,3]	Important	Very important	Very important	Important	Neither unimportant or important	Important
2hv4fxa22ne7	Helsinki Metropolitan Area	1	Walking	1											[2,3,3]	Neither agree/nor disagree	Agree	Agree					[2,3,3,3,3,3,2,3,3]	Neither unimportant or important	Important	Important	Important	Important	Important	Neither unimportant or important	Important	Important											[3,2,3,2,2,2]	Important	Neither unimportant or important	Important	Neither unimportant or important	Neither unimportant or important	Neither unimportant or important
2i64ils8wke3	Munich	4	Walking	1	Cycling	2	Car	6							[3,2,4]	Agree	Neither agree/nor disagree	Strongly agree					[2,4,3,1,3,3,2,3,3]	Neither unimportant or important	Very important	Important	Unimportant	Important	Important	Neither unimportant or important	Important	Important											[3,1,4,3,2,3]	Important	Unimportant	Very important	Important	Neither unimportant or important	Important
2i7skf2pmp84	Greater London	3	Public transport	5	Walking	1	Car	6							[0,0,0]	Strongly disagree	Strongly disagree	Strongly disagree					[4,3,3,1,3,4,4,4,3]	Very important	Important	Important	Unimportant	Important	Very important	Very important	Very important	Important											[4,3,4,3,1,3]	Very important	Important	Very important	Important	Unimportant	Important
2i83p6shb9en	Munich	4	Car	6	Cycling	2									[2,2,2]	Neither agree/nor disagree	Neither agree/nor disagree	Neither agree/nor disagree					[2,2,2,2,2,2,2,2,2]	Neither unimportant or important	Neither unimportant or important	Neither unimportant or important	Neither unimportant or important	Neither unimportant or important	Neither unimportant or important	Neither unimportant or important	Neither unimportant or important	Neither unimportant or important											[2,2,2,2,2,2]	Neither unimportant or important	Neither unimportant or important	Neither unimportant or important	Neither unimportant or important	Neither unimportant or important	Neither unimportant or important
2if9u3mzu7p9	Greater London	3	Cycling	2	Car	6	Public transport	5							[2,3,3]	Neither agree/nor disagree	Agree	Agree	[3,3,3]	Agree	Agree	Agree	[4,3,2,3,4,4,4,3,4]	Very important	Important	Neither unimportant or important	Important	Very important	Very important	Very important	Important	Very important											[3,2,4,4,4,4]	Important	Neither unimportant or important	Very important	Very important	Very important	Very important
2ii9c6rmf4y4	Helsinki Metropolitan Area	1	Cycling	2	Public transport	5	Walking	1	Public transport	5	Cycling	2	Walking	1	[4,3,4]	Strongly agree	Agree	Strongly agree	[4,4,3]	Strongly agree	Strongly agree	Agree	[3,4,2,-1,-1,-1,-1,-1,-1]	Important	Very important	Neither unimportant or important																	[3,3,3,3,2,1]	Important	Important	Important	Important	Neither unimportant or important	Unimportant
2ik3n39mj6c7	Helsinki Metropolitan Area	1	Walking	1	Public transport	5									[4,4,4]	Strongly agree	Strongly agree	Strongly agree					[2,3,4,4,4,4,4,3,4]	Neither unimportant or important	Important	Very important	Very important	Very important	Very important	Very important	Important	Very important											[3,4,4,3,2,4]	Important	Very important	Very important	Important	Neither unimportant or important	Very important
2iko2bnw8ab3	Helsinki Metropolitan Area	1	Public transport	5	Walking	1	Cycling	2	Public transport	5	Walking	1			[0,4,3]	Strongly disagree	Strongly agree	Agree					[3,3,4,4,3,2,4,4,3]	Important	Important	Very important	Very important	Important	Neither unimportant or important	Very important	Very important	Important	[4,3,1,2,4,4,4,1,1]	Very important	Important	Unimportant	Neither unimportant or important	Very important	Very important	Very important	Unimportant	Unimportant	[4,4,3,4,2,1]	Very important	Very important	Important	Very important	Neither unimportant or important	Unimportant
2ilo8ws3rpv7	Greater London	3	Cycling	2	Public transport	5									[1,2,0]	Disagree	Neither agree/nor disagree	Strongly disagree					[4,3,1,1,3,3,2,1,1]	Very important	Important	Unimportant	Unimportant	Important	Important	Neither unimportant or important	Unimportant	Unimportant											[1,0,2,2,1,1]	Unimportant	Very unimportant	Neither unimportant or important	Neither unimportant or important	Unimportant	Unimportant
2io2nwb7t9t6	Greater London	3	Walking	1	Cycling	2	Public transport	5							[1,3,2]	Disagree	Agree	Neither agree/nor disagree					[3,4,3,1,4,3,4,1,2]	Important	Very important	Important	Unimportant	Very important	Important	Very important	Unimportant	Neither unimportant or important											[1,1,4,4,2,4]	Unimportant	Unimportant	Very important	Very important	Neither unimportant or important	Very important
2ipl3cn6op9i	Las Palmas	5	Public transport	5	Public transport	5	Public transport	5							[1,2,2]	Disagree	Neither agree/nor disagree	Neither agree/nor disagree					[0,1,2,3,2,1,3,2,2]	Very unimportant	Unimportant	Neither unimportant or important	Important	Neither unimportant or important	Unimportant	Important	Neither unimportant or important	Neither unimportant or important											[0,1,2,3,2,1]	Very unimportant	Unimportant	Neither unimportant or important	Important	Neither unimportant or important	Unimportant
2it3cvy3zzn6	Las Palmas	5	Cycling	2	Walking	1	Car	6	Car	6	Public transport	5	Electric bike	3	[3,3,3]	Agree	Agree	Agree					[3,4,4,4,4,4,-1,4,4]	Important	Very important	Very important	Very important	Very important	Very important		Very important	Very important											[4,3,4,4,4,4]	Very important	Important	Very important	Very important	Very important	Very important
2ix7w8ypz3h3	Greater London	3	Walking	1	Car	6	Public transport	5							[2,4,2]	Neither agree/nor disagree	Strongly agree	Neither agree/nor disagree					[3,4,4,3,3,4,4,1,4]	Important	Very important	Very important	Important	Important	Very important	Very important	Unimportant	Very important											[4,4,4,4,4,4]	Very important	Very important	Very important	Very important	Very important	Very important
2iz39dmy7ua9	Greater London	3	Cycling	2	Electric bike	3	Electric bike	3							[3,2,3]	Agree	Neither agree/nor disagree	Agree					[3,3,2,3,2,-1,-1,-1,-1]	Important	Important	Neither unimportant or important	Important	Neither unimportant or important															[3,4,2,4,3,3]	Important	Very important	Neither unimportant or important	Very important	Important	Important
2iz4gfw4lxm9	Helsinki Metropolitan Area	1	Walking	1											[2,3,3]	Neither agree/nor disagree	Agree	Agree					[2,2,2,2,2,2,2,2,2]	Neither unimportant or important	Neither unimportant or important	Neither unimportant or important	Neither unimportant or important	Neither unimportant or important	Neither unimportant or important	Neither unimportant or important	Neither unimportant or important	Neither unimportant or important											[2,3,3,2,-1,2]	Neither unimportant or important	Important	Important	Neither unimportant or important		Neither unimportant or important
2iz8bgb6cib8	Greater London	3	Walking	1	Public transport	5	Car	6							[0,2,0]	Strongly disagree	Neither agree/nor disagree	Strongly disagree					[3,2,2,2,3,3,3,-1,-1]	Important	Neither unimportant or important	Neither unimportant or important	Neither unimportant or important	Important	Important	Important													[2,2,2,2,2,-1]	Neither unimportant or important	Neither unimportant or important	Neither unimportant or important	Neither unimportant or important	Neither unimportant or important
2j2t3ygm6o39	Greater London	3	Car	6	Public transport	5	Walking	1	Car	6	Public transport	5	Cycling	2	[2,2,1]	Neither agree/nor disagree	Neither agree/nor disagree	Disagree					[3,4,3,3,4,4,4,3,1]	Important	Very important	Important	Important	Very important	Very important	Very important	Important	Unimportant											[2,3,3,3,2,4]	Neither unimportant or important	Important	Important	Important	Neither unimportant or important	Very important
2j3uef8kmz76	Las Palmas	5	Walking	1	Public transport	5	Cycling	2							[0,2,0]	Strongly disagree	Neither agree/nor disagree	Strongly disagree					[3,1,2,3,3,3,3,2,3]	Important	Unimportant	Neither unimportant or important	Important	Important	Important	Important	Neither unimportant or important	Important											[3,3,3,4,3,3]	Important	Important	Important	Very important	Important	Important
2j7cux22bcw4	Greater London	3	Walking	1	Car	6	Public transport	5							[1,1,1]	Disagree	Disagree	Disagree					[2,3,4,3,3,2,3,2,2]	Neither unimportant or important	Important	Very important	Important	Important	Neither unimportant or important	Important	Neither unimportant or important	Neither unimportant or important											[3,3,3,2,2,2]	Important	Important	Important	Neither unimportant or important	Neither unimportant or important	Neither unimportant or important
2j98wbz3mo9f	Greater London	3	Car	6	Public transport	5	Walking	1							[1,1,3]	Disagree	Disagree	Agree					[4,1,3,2,3,4,2,3,4]	Very important	Unimportant	Important	Neither unimportant or important	Important	Very important	Neither unimportant or important	Important	Very important											[3,3,3,4,3,2]	Important	Important	Important	Very important	Important	Neither unimportant or important
2ja27knr76f7	Greater London	3	Walking	1	Public transport	5	Car	6							[1,1,1]	Disagree	Disagree	Disagree					[2,4,2,-1,-1,-1,-1,-1,-1]	Neither unimportant or important	Very important	Neither unimportant or important																	[2,2,3,3,3,4]	Neither unimportant or important	Neither unimportant or important	Important	Important	Important	Very important
2jc4bhh3xn87	Munich	4	Car	6	Cycling	2	Walking	1	Car	6	Public transport	5	Walking	1	[3,3,3]	Agree	Agree	Agree					[4,1,3,2,2,3,2,2,3]	Very important	Unimportant	Important	Neither unimportant or important	Neither unimportant or important	Important	Neither unimportant or important	Neither unimportant or important	Important											[3,1,1,3,2,2]	Important	Unimportant	Unimportant	Important	Neither unimportant or important	Neither unimportant or important
2jf267svj4r4	Munich	4	Cycling	2	Walking	1	Car	6							[2,2,2]	Neither agree/nor disagree	Neither agree/nor disagree	Neither agree/nor disagree					[4,4,3,3,3,2,3,1,2]	Very important	Very important	Important	Important	Important	Neither unimportant or important	Important	Unimportant	Neither unimportant or important											[3,4,3,3,1,4]	Important	Very important	Important	Important	Unimportant	Very important
2jf6hkb7jzd4	Greater London	3	Public transport	5											[2,2,2]	Neither agree/nor disagree	Neither agree/nor disagree	Neither agree/nor disagree					[3,2,2,2,2,2,2,2,3]	Important	Neither unimportant or important	Neither unimportant or important	Neither unimportant or important	Neither unimportant or important	Neither unimportant or important	Neither unimportant or important	Neither unimportant or important	Important											[2,2,2,2,2,2]	Neither unimportant or important	Neither unimportant or important	Neither unimportant or important	Neither unimportant or important	Neither unimportant or important	Neither unimportant or important
2jg6fxn3dvh7	Munich	4	Car	6	Electric scooter	4	Public transport	5	Car	6	Electric bike	3	Electric scooter	4	[2,3,3]	Neither agree/nor disagree	Agree	Agree					[2,1,2,3,2,2,3,2,2]	Neither unimportant or important	Unimportant	Neither unimportant or important	Important	Neither unimportant or important	Neither unimportant or important	Important	Neither unimportant or important	Neither unimportant or important	[2,3,3,1,2,3,2,3,3]	Neither unimportant or important	Important	Important	Unimportant	Neither unimportant or important	Important	Neither unimportant or important	Important	Important	[2,1,2,3,2,3]	Neither unimportant or important	Unimportant	Neither unimportant or important	Important	Neither unimportant or important	Important
2jj7psh8ln7a	Las Palmas	5	Car	6	Public transport	5	Walking	1							[0,1,1]	Strongly disagree	Disagree	Disagree					[1,3,3,1,3,1,1,2,0]	Unimportant	Important	Important	Unimportant	Important	Unimportant	Unimportant	Neither unimportant or important	Very unimportant											[2,3,0,2,0,4]	Neither unimportant or important	Important	Very unimportant	Neither unimportant or important	Very unimportant	Very important
2jm6w9pd38g9	Greater London	3	Walking	1	Cycling	2	Electric scooter	4							[2,1,1]	Neither agree/nor disagree	Disagree	Disagree					[0,2,0,0,0,0,0,0,0]	Very unimportant	Neither unimportant or important	Very unimportant	Very unimportant	Very unimportant	Very unimportant	Very unimportant	Very unimportant	Very unimportant											[1,0,2,0,0,0]	Unimportant	Very unimportant	Neither unimportant or important	Very unimportant	Very unimportant	Very unimportant
2jue287fji7y	Helsinki Metropolitan Area	1	Public transport	5	Walking	1	Car	6							[2,1,1]	Neither agree/nor disagree	Disagree	Disagree					[3,1,0,0,0,3,1,0,0]	Important	Unimportant	Very unimportant	Very unimportant	Very unimportant	Important	Unimportant	Very unimportant	Very unimportant											[1,1,1,2,2,2]	Unimportant	Unimportant	Unimportant	Neither unimportant or important	Neither unimportant or important	Neither unimportant or important
2jvf7i76cis8	Munich	4	Cycling	2	Public transport	5	Walking	1							[2,0,1]	Neither agree/nor disagree	Strongly disagree	Disagree					[3,1,2,3,4,3,4,2,3]	Important	Unimportant	Neither unimportant or important	Important	Very important	Important	Very important	Neither unimportant or important	Important											[3,2,3,2,2,3]	Important	Neither unimportant or important	Important	Neither unimportant or important	Neither unimportant or important	Important
2jw9rcv76zj4	Greater London	3	Walking	1	Public transport	5	Walking	1	Public transport	5	Public transport	5	Public transport	5	[2,2,2]	Neither agree/nor disagree	Neither agree/nor disagree	Neither agree/nor disagree					[2,2,2,2,2,2,2,2,2]	Neither unimportant or important	Neither unimportant or important	Neither unimportant or important	Neither unimportant or important	Neither unimportant or important	Neither unimportant or important	Neither unimportant or important	Neither unimportant or important	Neither unimportant or important											[3,3,3,2,2,2]	Important	Important	Important	Neither unimportant or important	Neither unimportant or important	Neither unimportant or important
2jwf6ooj8cf7	Helsinki Metropolitan Area	1	Public transport	5	Cycling	2	Walking	1	Public transport	5	Walking	1	Car	6	[0,4,4]	Strongly disagree	Strongly agree	Strongly agree					[3,4,4,2,3,3,3,2,1]	Important	Very important	Very important	Neither unimportant or important	Important	Important	Important	Neither unimportant or important	Unimportant											[3,3,4,2,3,3]	Important	Important	Very important	Neither unimportant or important	Important	Important
2jx4wgo3lzc9	Las Palmas	5	Cycling	2	Electric scooter	4	Car	6							[1,3,4]	Disagree	Agree	Strongly agree					[3,3,1,4,2,3,2,1,2]	Important	Important	Unimportant	Very important	Neither unimportant or important	Important	Neither unimportant or important	Unimportant	Neither unimportant or important											[2,3,4,1,0,3]	Neither unimportant or important	Important	Very important	Unimportant	Very unimportant	Important
2jz2ntz636m6	Munich	4	Public transport	5	Public transport	5	Public transport	5							[0,0,2]	Strongly disagree	Strongly disagree	Neither agree/nor disagree					[3,3,2,2,3,2,3,1,1]	Important	Important	Neither unimportant or important	Neither unimportant or important	Important	Neither unimportant or important	Important	Unimportant	Unimportant											[2,3,3,2,2,3]	Neither unimportant or important	Important	Important	Neither unimportant or important	Neither unimportant or important	Important
2k6owx43djo8	Greater London	3	Walking	1	Public transport	5									[1,4,3]	Disagree	Strongly agree	Agree					[2,3,4,3,3,3,4,3,4]	Neither unimportant or important	Important	Very important	Important	Important	Important	Very important	Important	Very important											[3,3,3,3,4,3]	Important	Important	Important	Important	Very important	Important
2ka9it77ibs6	Las Palmas	5	Walking	1	Walking	1	Car	6							[-1,0,-1]		Strongly disagree						[-1,-1,-1,0,-1,-1,-1,-1,-1]				Very unimportant																[-1,2,-1,2,2,-1]		Neither unimportant or important		Neither unimportant or important	Neither unimportant or important
2kbm3mel3fj7	Helsinki Metropolitan Area	1	Cycling	2	Public transport	5	Walking	1	Public transport	5	Walking	1	Cycling	2	[2,4,2]	Neither agree/nor disagree	Strongly agree	Neither agree/nor disagree					[3,1,3,4,1,2,3,3,3]	Important	Unimportant	Important	Very important	Unimportant	Neither unimportant or important	Important	Important	Important											[4,3,3,2,2,3]	Very important	Important	Important	Neither unimportant or important	Neither unimportant or important	Important
2kd6ptl2z3ih	Greater London	3	Public transport	5	Walking	1	Car	6							[1,1,2]	Disagree	Disagree	Neither agree/nor disagree					[0,2,2,1,1,2,2,2,2]	Very unimportant	Neither unimportant or important	Neither unimportant or important	Unimportant	Unimportant	Neither unimportant or important	Neither unimportant or important	Neither unimportant or important	Neither unimportant or important											[2,2,2,2,2,2]	Neither unimportant or important	Neither unimportant or important	Neither unimportant or important	Neither unimportant or important	Neither unimportant or important	Neither unimportant or important
2kdy83g92lj7	Greater London	3	Walking	1	Public transport	5	Car	6							[0,0,3]	Strongly disagree	Strongly disagree	Agree					[0,2,3,2,3,4,4,2,2]	Very unimportant	Neither unimportant or important	Important	Neither unimportant or important	Important	Very important	Very important	Neither unimportant or important	Neither unimportant or important											[2,3,3,2,2,4]	Neither unimportant or important	Important	Important	Neither unimportant or important	Neither unimportant or important	Very important
2kg3h2sd2ll7	Munich	4	Public transport	5	Public transport	5	Public transport	5							[0,0,0]	Strongly disagree	Strongly disagree	Strongly disagree					[2,2,2,2,2,2,2,2,2]	Neither unimportant or important	Neither unimportant or important	Neither unimportant or important	Neither unimportant or important	Neither unimportant or important	Neither unimportant or important	Neither unimportant or important	Neither unimportant or important	Neither unimportant or important											[0,0,0,0,0,0]	Very unimportant	Very unimportant	Very unimportant	Very unimportant	Very unimportant	Very unimportant
2ki2f9lsr2r9	Greater London	3	Walking	1	Public transport	5	Car	6							[1,3,1]	Disagree	Agree	Disagree					[-1,-1,3,3,4,3,3,2,3]			Important	Important	Very important	Important	Important	Neither unimportant or important	Important											[3,3,4,3,2,3]	Important	Important	Very important	Important	Neither unimportant or important	Important
2kk6iix3xb67	Helsinki Metropolitan Area	1	Walking	1	Cycling	2	Car	6							[1,3,2]	Disagree	Agree	Neither agree/nor disagree					[3,3,3,3,3,3,4,2,3]	Important	Important	Important	Important	Important	Important	Very important	Neither unimportant or important	Important											[3,3,4,4,3,3]	Important	Important	Very important	Very important	Important	Important
2kl8pjo4d7r7	Helsinki Metropolitan Area	1	Cycling	2	Car	6	Public transport	5	Car	6	Public transport	5	Walking	1	[3,0,2]	Agree	Strongly disagree	Neither agree/nor disagree					[3,3,2,3,4,3,3,2,4]	Important	Important	Neither unimportant or important	Important	Very important	Important	Important	Neither unimportant or important	Very important											[2,1,3,3,3,4]	Neither unimportant or important	Unimportant	Important	Important	Important	Very important
2kls248eur29	Helsinki Metropolitan Area	1	Walking	1	Cycling	2	Car	6							[2,2,2]	Neither agree/nor disagree	Neither agree/nor disagree	Neither agree/nor disagree					[3,2,1,0,3,2,2,0,2]	Important	Neither unimportant or important	Unimportant	Very unimportant	Important	Neither unimportant or important	Neither unimportant or important	Very unimportant	Neither unimportant or important											[2,1,3,2,2,2]	Neither unimportant or important	Unimportant	Important	Neither unimportant or important	Neither unimportant or important	Neither unimportant or important
2knb78hjt887	Munich	4	Walking	1	Cycling	2	Public transport	5							[2,3,2]	Neither agree/nor disagree	Agree	Neither agree/nor disagree					[2,3,1,3,3,2,1,1,2]	Neither unimportant or important	Important	Unimportant	Important	Important	Neither unimportant or important	Unimportant	Unimportant	Neither unimportant or important											[1,3,3,3,4,2]	Unimportant	Important	Important	Important	Very important	Neither unimportant or important
2knc64k472v9	Las Palmas	5	Cycling	2	Walking	1	Car	6							[3,3,3]	Agree	Agree	Agree					[3,3,3,-1,3,3,4,3,3]	Important	Important	Important		Important	Important	Very important	Important	Important											[3,3,4,3,-1,3]	Important	Important	Very important	Important		Important
2ko3im6zuc86	Helsinki Metropolitan Area	1	Public transport	5	Walking	1	Cycling	2							[4,4,4]	Strongly agree	Strongly agree	Strongly agree					[4,4,4,4,4,4,3,3,4]	Very important	Very important	Very important	Very important	Very important	Very important	Important	Important	Very important											[3,2,4,4,3,4]	Important	Neither unimportant or important	Very important	Very important	Important	Very important
2kp3i44yvj38	Las Palmas	5	Car	6	Walking	1	Cycling	2							[2,2,2]	Neither agree/nor disagree	Neither agree/nor disagree	Neither agree/nor disagree					[4,4,4,4,4,4,4,2,3]	Very important	Very important	Very important	Very important	Very important	Very important	Very important	Neither unimportant or important	Important											[4,2,3,3,3,4]	Very important	Neither unimportant or important	Important	Important	Important	Very important
2ks9vn6sk3p9	Greater London	3	Public transport	5	Walking	1	Car	6							[1,1,1]	Disagree	Disagree	Disagree					[2,2,2,2,2,3,2,2,2]	Neither unimportant or important	Neither unimportant or important	Neither unimportant or important	Neither unimportant or important	Neither unimportant or important	Important	Neither unimportant or important	Neither unimportant or important	Neither unimportant or important											[2,2,2,2,2,2]	Neither unimportant or important	Neither unimportant or important	Neither unimportant or important	Neither unimportant or important	Neither unimportant or important	Neither unimportant or important
2kto9nmc3ja4	Greater London	3	Public transport	5	Public transport	5	Public transport	5							[3,3,3]	Agree	Agree	Agree					[3,3,3,4,3,4,3,3,3]	Important	Important	Important	Very important	Important	Very important	Important	Important	Important											[2,3,2,3,3,-1]	Neither unimportant or important	Important	Neither unimportant or important	Important	Important
2ky87hjt6p37	Greater London	3	Public transport	5	Walking	1									[0,0,0]	Strongly disagree	Strongly disagree	Strongly disagree					[3,3,3,3,3,2,3,2,1]	Important	Important	Important	Important	Important	Neither unimportant or important	Important	Neither unimportant or important	Unimportant											[3,2,3,3,2,3]	Important	Neither unimportant or important	Important	Important	Neither unimportant or important	Important
2kyx7pos4xj6	Munich	4	Electric bike	3	Public transport	5	Walking	1							[2,2,2]	Neither agree/nor disagree	Neither agree/nor disagree	Neither agree/nor disagree					[2,2,2,2,2,2,2,2,4]	Neither unimportant or important	Neither unimportant or important	Neither unimportant or important	Neither unimportant or important	Neither unimportant or important	Neither unimportant or important	Neither unimportant or important	Neither unimportant or important	Very important	[3,4,4,4,4,4,4,4,4]	Important	Very important	Very important	Very important	Very important	Very important	Very important	Very important	Very important	[4,4,4,4,4,4]	Very important	Very important	Very important	Very important	Very important	Very important
2kz9ofx7hig7	Munich	4	Walking	1	Public transport	5			Public transport	5	Walking	1			[3,3,3]	Agree	Agree	Agree					[3,3,4,3,4,3,4,4,4]	Important	Important	Very important	Important	Very important	Important	Very important	Very important	Very important											[4,3,4,4,1,4]	Very important	Important	Very important	Very important	Unimportant	Very important
2l2j2tp4w727	Munich	4	Electric bike	3	Electric scooter	4	Car	6							[3,4,3]	Agree	Strongly agree	Agree					[3,3,4,4,3,3,2,3,-1]	Important	Important	Very important	Very important	Important	Important	Neither unimportant or important	Important												[2,3,4,4,4,3]	Neither unimportant or important	Important	Very important	Very important	Very important	Important
2l6l747ywp29	Las Palmas	5	Walking	1	Public transport	5	Car	6							[1,0,1]	Disagree	Strongly disagree	Disagree	[3,3,3]	Agree	Agree	Agree	[4,4,4,3,4,4,4,1,3]	Very important	Very important	Very important	Important	Very important	Very important	Very important	Unimportant	Important	[3,3,4,3,4,4,4,3,3]	Important	Important	Very important	Important	Very important	Very important	Very important	Important	Important	[4,3,4,4,4,3]	Very important	Important	Very important	Very important	Very important	Important
2l6omw72rw88	Munich	4	Public transport	5	Walking	1	Cycling	2							[2,3,4]	Neither agree/nor disagree	Agree	Strongly agree					[4,3,3,2,2,2,3,2,2]	Very important	Important	Important	Neither unimportant or important	Neither unimportant or important	Neither unimportant or important	Important	Neither unimportant or important	Neither unimportant or important											[3,2,4,4,4,4]	Important	Neither unimportant or important	Very important	Very important	Very important	Very important
2l7cmo2std84	Greater London	3	Public transport	5	Walking	1	Car	6							[2,0,3]	Neither agree/nor disagree	Strongly disagree	Agree	[2,1,2]	Neither agree/nor disagree	Disagree	Neither agree/nor disagree	[2,1,1,4,3,2,3,3,3]	Neither unimportant or important	Unimportant	Unimportant	Very important	Important	Neither unimportant or important	Important	Important	Important	[2,2,2,2,1,4,3,3,3]	Neither unimportant or important	Neither unimportant or important	Neither unimportant or important	Neither unimportant or important	Unimportant	Very important	Important	Important	Important	[2,1,3,3,3,3]	Neither unimportant or important	Unimportant	Important	Important	Important	Important
2l837vke7n28	Munich	4	Cycling	2	Car	6	Walking	1							[3,3,3]	Agree	Agree	Agree					[3,4,3,3,4,4,3,4,4]	Important	Very important	Important	Important	Very important	Very important	Important	Very important	Very important											[3,3,4,4,4,4]	Important	Important	Very important	Very important	Very important	Very important
2la3yui8kxh3	Greater London	3	Walking	1	Public transport	5									[1,1,1]	Disagree	Disagree	Disagree					[3,1,3,1,2,2,1,1,2]	Important	Unimportant	Important	Unimportant	Neither unimportant or important	Neither unimportant or important	Unimportant	Unimportant	Neither unimportant or important											[3,1,2,2,1,3]	Important	Unimportant	Neither unimportant or important	Neither unimportant or important	Unimportant	Important
2lb4and93yca	Greater London	3	Walking	1	Public transport	5	Cycling	2	Car	6	Public transport	5	Walking	1	[3,4,3]	Agree	Strongly agree	Agree					[4,4,2,2,3,3,4,2,4]	Very important	Very important	Neither unimportant or important	Neither unimportant or important	Important	Important	Very important	Neither unimportant or important	Very important											[3,4,4,4,4,4]	Important	Very important	Very important	Very important	Very important	Very important
2ldu4epk6vg7	Greater London	3	Cycling	2	Public transport	5	Car	6	Car	6	Public transport	5	Electric bike	3	[2,1,2]	Neither agree/nor disagree	Disagree	Neither agree/nor disagree					[2,3,3,2,4,4,3,3,2]	Neither unimportant or important	Important	Important	Neither unimportant or important	Very important	Very important	Important	Important	Neither unimportant or important											[2,0,3,2,3,2]	Neither unimportant or important	Very unimportant	Important	Neither unimportant or important	Important	Neither unimportant or important
2lg6v3ogn7w3	Las Palmas	5	Car	6	Public transport	5	Walking	1							[1,1,1]	Disagree	Disagree	Disagree					[3,2,2,2,3,3,4,2,4]	Important	Neither unimportant or important	Neither unimportant or important	Neither unimportant or important	Important	Important	Very important	Neither unimportant or important	Very important											[2,3,3,3,2,3]	Neither unimportant or important	Important	Important	Important	Neither unimportant or important	Important
2li4ou8rye87	Greater London	3	Public transport	5	Walking	1	Car	6	Public transport	5	Car	6	Walking	1	[1,3,4]	Disagree	Agree	Strongly agree	[3,3,4]	Agree	Agree	Strongly agree	[2,2,4,3,2,3,3,1,1]	Neither unimportant or important	Neither unimportant or important	Very important	Important	Neither unimportant or important	Important	Important	Unimportant	Unimportant	[4,3,1,1,4,3,4,1,1]	Very important	Important	Unimportant	Unimportant	Very important	Important	Very important	Unimportant	Unimportant
2li76peb6p36	Helsinki Metropolitan Area	1	Car	6	Public transport	5	Cycling	2	Car	6	Public transport	5	Walking	1	[3,3,3]	Agree	Agree	Agree					[3,3,3,3,3,3,3,2,0]	Important	Important	Important	Important	Important	Important	Important	Neither unimportant or important	Very unimportant											[2,2,2,2,1,3]	Neither unimportant or important	Neither unimportant or important	Neither unimportant or important	Neither unimportant or important	Unimportant	Important
2lj6rbo6tlk7	Helsinki Metropolitan Area	1	Walking	1	Car	6	Walking	1							[3,3,4]	Agree	Agree	Strongly agree					[3,3,3,4,3,3,3,3,3]	Important	Important	Important	Very important	Important	Important	Important	Important	Important											[3,4,3,4,3,4]	Important	Very important	Important	Very important	Important	Very important
2ll2ywl27flc	Greater London	3	Walking	1	Public transport	5	Car	6							[3,3,-1]	Agree	Agree						[3,3,3,3,3,3,4,3,4]	Important	Important	Important	Important	Important	Important	Very important	Important	Very important											[3,3,4,3,3,4]	Important	Important	Very important	Important	Important	Very important
2lo4bgk7ixl3	Helsinki Metropolitan Area	1	Public transport	5	Walking	1	Electric scooter	4	Public transport	5	Walking	1			[0,3,1]	Strongly disagree	Agree	Disagree					[4,1,1,1,1,2,1,0,1]	Very important	Unimportant	Unimportant	Unimportant	Unimportant	Neither unimportant or important	Unimportant	Very unimportant	Unimportant	[4,1,1,1,1,1,1,0,3]	Very important	Unimportant	Unimportant	Unimportant	Unimportant	Unimportant	Unimportant	Very unimportant	Important	[2,2,2,3,2,2]	Neither unimportant or important	Neither unimportant or important	Neither unimportant or important	Important	Neither unimportant or important	Neither unimportant or important
2lu6jgm3wwn3	Las Palmas	5	Cycling	2	Public transport	5	Electric scooter	4							[3,0,1]	Agree	Strongly disagree	Disagree					[3,1,3,0,1,1,1,3,3]	Important	Unimportant	Important	Very unimportant	Unimportant	Unimportant	Unimportant	Important	Important											[3,3,2,3,2,2]	Important	Important	Neither unimportant or important	Important	Neither unimportant or important	Neither unimportant or important
2lu7fdx94k67	Las Palmas	5	Car	6	Walking	1									[1,1,1]	Disagree	Disagree	Disagree					[2,1,1,3,3,3,3,3,3]	Neither unimportant or important	Unimportant	Unimportant	Important	Important	Important	Important	Important	Important											[0,2,3,3,3,3]	Very unimportant	Neither unimportant or important	Important	Important	Important	Important
2lx2yxh9xc7a	Munich	4	Public transport	5	Car	6	Walking	1							[1,4,1]	Disagree	Strongly agree	Disagree					[1,3,3,3,2,3,3,1,2]	Unimportant	Important	Important	Important	Neither unimportant or important	Important	Important	Unimportant	Neither unimportant or important											[3,1,3,3,4,4]	Important	Unimportant	Important	Important	Very important	Very important
2ly38euk3bs4	Munich	4	Car	6	Cycling	2	Electric scooter	4							[1,1,3]	Disagree	Disagree	Agree					[2,3,3,2,2,2,2,0,2]	Neither unimportant or important	Important	Important	Neither unimportant or important	Neither unimportant or important	Neither unimportant or important	Neither unimportant or important	Very unimportant	Neither unimportant or important											[2,0,2,1,2,0]	Neither unimportant or important	Very unimportant	Neither unimportant or important	Unimportant	Neither unimportant or important	Very unimportant
2lz6w34jnt46	Munich	4	Car	6	Electric bike	3	Electric scooter	4							[0,2,1]	Strongly disagree	Neither agree/nor disagree	Disagree					[0,0,0,1,3,3,0,0,0]	Very unimportant	Very unimportant	Very unimportant	Unimportant	Important	Important	Very unimportant	Very unimportant	Very unimportant											[0,0,0,1,0,0]	Very unimportant	Very unimportant	Very unimportant	Unimportant	Very unimportant	Very unimportant
2lz7x8b94lja	Munich	4	Car	6											[1,1,3]	Disagree	Disagree	Agree					[3,3,2,1,3,3,3,2,2]	Important	Important	Neither unimportant or important	Unimportant	Important	Important	Important	Neither unimportant or important	Neither unimportant or important											[3,3,2,4,2,3]	Important	Important	Neither unimportant or important	Very important	Neither unimportant or important	Important
2m43wvn4njh6	Munich	4	Walking	1	Public transport	5	Public transport	5	Public transport	5	Public transport	5	Public transport	5	[4,4,3]	Strongly agree	Strongly agree	Agree					[2,2,2,3,2,2,2,2,3]	Neither unimportant or important	Neither unimportant or important	Neither unimportant or important	Important	Neither unimportant or important	Neither unimportant or important	Neither unimportant or important	Neither unimportant or important	Important											[2,2,2,3,2,2]	Neither unimportant or important	Neither unimportant or important	Neither unimportant or important	Important	Neither unimportant or important	Neither unimportant or important
2m6eej7u2id3	Munich	4	Cycling	2	Electric scooter	4	Car	6							[2,1,0]	Neither agree/nor disagree	Disagree	Strongly disagree					[3,2,2,0,2,1,4,1,3]	Important	Neither unimportant or important	Neither unimportant or important	Very unimportant	Neither unimportant or important	Unimportant	Very important	Unimportant	Important	[2,4,2,2,1,3,2,1,2]	Neither unimportant or important	Very important	Neither unimportant or important	Neither unimportant or important	Unimportant	Important	Neither unimportant or important	Unimportant	Neither unimportant or important	[1,3,3,2,1,2]	Unimportant	Important	Important	Neither unimportant or important	Unimportant	Neither unimportant or important
2m7kwa8u3id3	Munich	4	Walking	1	Cycling	2	Car	6	Walking	1	Car	6	Cycling	2	[3,3,3]	Agree	Agree	Agree					[3,3,3,3,4,4,3,1,2]	Important	Important	Important	Important	Very important	Very important	Important	Unimportant	Neither unimportant or important											[2,2,2,3,2,3]	Neither unimportant or important	Neither unimportant or important	Neither unimportant or important	Important	Neither unimportant or important	Important
2m8vb92ymv23	Munich	4	Public transport	5	Walking	1	Car	6							[3,2,0]	Agree	Neither agree/nor disagree	Strongly disagree					[1,3,3,0,4,2,3,0,4]	Unimportant	Important	Important	Very unimportant	Very important	Neither unimportant or important	Important	Very unimportant	Very important											[1,0,0,3,3,4]	Unimportant	Very unimportant	Very unimportant	Important	Important	Very important
2m8xy9hr4su4	Munich	4	Electric bike	3	Walking	1	Car	6	Walking	1	Public transport	5	Car	6	[3,3,3]	Agree	Agree	Agree					[4,4,4,4,3,2,4,4,4]	Very important	Very important	Very important	Very important	Important	Neither unimportant or important	Very important	Very important	Very important											[1,3,1,2,4,3]	Unimportant	Important	Unimportant	Neither unimportant or important	Very important	Important
2m97zca9par8	Greater London	3	Car	6	Public transport	5	Walking	1							[0,0,0]	Strongly disagree	Strongly disagree	Strongly disagree					[4,2,1,-1,4,4,3,0,2]	Very important	Neither unimportant or important	Unimportant		Very important	Very important	Important	Very unimportant	Neither unimportant or important											[0,0,0,0,0,0]	Very unimportant	Very unimportant	Very unimportant	Very unimportant	Very unimportant	Very unimportant
2m99t8v68x66	Helsinki Metropolitan Area	1	Walking	1	Public transport	5	Cycling	2	Walking	1	Public transport	5	Car	6	[3,3,3]	Agree	Agree	Agree					[2,2,3,3,3,2,3,2,3]	Neither unimportant or important	Neither unimportant or important	Important	Important	Important	Neither unimportant or important	Important	Neither unimportant or important	Important											[2,3,3,2,2,3]	Neither unimportant or important	Important	Important	Neither unimportant or important	Neither unimportant or important	Important
2m9hc8kye7aa	Helsinki Metropolitan Area	1	Car	6	Cycling	2	Public transport	5	Car	6	Public transport	5	Walking	1	[3,3,3]	Agree	Agree	Agree					[4,2,1,3,3,4,4,3,4]	Very important	Neither unimportant or important	Unimportant	Important	Important	Very important	Very important	Important	Very important											[2,3,4,3,2,3]	Neither unimportant or important	Important	Very important	Important	Neither unimportant or important	Important
2m9zau3fjm93	Helsinki Metropolitan Area	1	Cycling	2	Public transport	5	Walking	1	Public transport	5	Walking	1	Cycling	2	[2,3,3]	Neither agree/nor disagree	Agree	Agree					[3,2,3,3,3,3,2,2,2]	Important	Neither unimportant or important	Important	Important	Important	Important	Neither unimportant or important	Neither unimportant or important	Neither unimportant or important											[3,3,3,2,2,3]	Important	Important	Important	Neither unimportant or important	Neither unimportant or important	Important
2md2zzy2yr2c	Munich	4	Car	6	Walking	1	Electric bike	3							[3,3,3]	Agree	Agree	Agree					[3,2,3,0,4,3,3,1,3]	Important	Neither unimportant or important	Important	Very unimportant	Very important	Important	Important	Unimportant	Important											[3,3,3,3,0,3]	Important	Important	Important	Important	Very unimportant	Important
2md77u3zgk36	Greater London	3	Walking	1	Public transport	5	Car	6							[3,3,4]	Agree	Agree	Strongly agree					[4,3,3,2,3,2,4,2,2]	Very important	Important	Important	Neither unimportant or important	Important	Neither unimportant or important	Very important	Neither unimportant or important	Neither unimportant or important											[2,3,3,3,2,4]	Neither unimportant or important	Important	Important	Important	Neither unimportant or important	Very important
2mdb34blz9s9	Las Palmas	5	Car	6	Walking	1	Public transport	5							[4,4,4]	Strongly agree	Strongly agree	Strongly agree					[3,0,2,2,3,3,3,3,0]	Important	Very unimportant	Neither unimportant or important	Neither unimportant or important	Important	Important	Important	Important	Very unimportant											[2,3,3,2,1,1]	Neither unimportant or important	Important	Important	Neither unimportant or important	Unimportant	Unimportant
2mg3tie99xd8	Munich	4	Car	6	Walking	1	Cycling	2							[3,1,4]	Agree	Disagree	Strongly agree					[4,3,3,4,3,2,3,1,4]	Very important	Important	Important	Very important	Important	Neither unimportant or important	Important	Unimportant	Very important											[3,4,4,0,3,3]	Important	Very important	Very important	Very unimportant	Important	Important
2mh3kbi2bjw4	Greater London	3	Public transport	5	Walking	1									[0,0,0]	Strongly disagree	Strongly disagree	Strongly disagree					[3,4,2,2,2,4,3,2,2]	Important	Very important	Neither unimportant or important	Neither unimportant or important	Neither unimportant or important	Very important	Important	Neither unimportant or important	Neither unimportant or important											[3,3,3,2,1,3]	Important	Important	Important	Neither unimportant or important	Unimportant	Important
2mi6uli7vzc8	Greater London	3	Car	6	Walking	1	Public transport	5							[3,3,3]	Agree	Agree	Agree					[3,3,4,3,3,3,3,3,4]	Important	Important	Very important	Important	Important	Important	Important	Important	Very important											[3,3,3,4,1,3]	Important	Important	Important	Very important	Unimportant	Important
2mk8m3a7myb8	Las Palmas	5	Cycling	2	Walking	1	Public transport	5	Public transport	5	Car	6	Cycling	2	[1,0,3]	Disagree	Strongly disagree	Agree					[1,0,3,2,2,1,3,3,3]	Unimportant	Very unimportant	Important	Neither unimportant or important	Neither unimportant or important	Unimportant	Important	Important	Important											[1,2,1,2,3,3]	Unimportant	Neither unimportant or important	Unimportant	Neither unimportant or important	Important	Important
2mn7el6jb773	Munich	4	Walking	1	Cycling	2	Public transport	5	Walking	1	Public transport	5	Car	6	[1,3,2]	Disagree	Agree	Neither agree/nor disagree					[2,3,3,3,3,3,3,3,3]	Neither unimportant or important	Important	Important	Important	Important	Important	Important	Important	Important											[3,3,3,3,2,3]	Important	Important	Important	Important	Neither unimportant or important	Important
2mr42ush73ma	Munich	4	Cycling	2	Public transport	5	Walking	1							[2,3,2]	Neither agree/nor disagree	Agree	Neither agree/nor disagree					[3,2,4,1,1,1,0,1,2]	Important	Neither unimportant or important	Very important	Unimportant	Unimportant	Unimportant	Very unimportant	Unimportant	Neither unimportant or important	[3,2,2,2,3,0,1,3,1]	Important	Neither unimportant or important	Neither unimportant or important	Neither unimportant or important	Important	Very unimportant	Unimportant	Important	Unimportant
2mw47hbs8j67	Las Palmas	5	Walking	1	Electric scooter	4	Public transport	5							[2,2,2]	Neither agree/nor disagree	Neither agree/nor disagree	Neither agree/nor disagree					[3,3,3,3,3,3,3,2,3]	Important	Important	Important	Important	Important	Important	Important	Neither unimportant or important	Important											[3,3,3,3,3,3]	Important	Important	Important	Important	Important	Important
2mx8rvd4wxo4	Greater London	3	Car	6	Walking	1	Public transport	5							[0,0,0]	Strongly disagree	Strongly disagree	Strongly disagree					[2,2,1,1,3,-1,-1,-1,-1]	Neither unimportant or important	Neither unimportant or important	Unimportant	Unimportant	Important															[1,1,2,2,2,2]	Unimportant	Unimportant	Neither unimportant or important	Neither unimportant or important	Neither unimportant or important	Neither unimportant or important
2n2ejr8zrz89	Helsinki Metropolitan Area	1	Car	6	Public transport	5	Walking	1							[2,3,3]	Neither agree/nor disagree	Agree	Agree					[0,1,3,3,3,2,3,3,3]	Very unimportant	Unimportant	Important	Important	Important	Neither unimportant or important	Important	Important	Important											[3,3,3,3,2,3]	Important	Important	Important	Important	Neither unimportant or important	Important
2n7rlu846fo6	Greater London	3	Walking	1	Public transport	5	Car	6							[1,2,2]	Disagree	Neither agree/nor disagree	Neither agree/nor disagree					[2,3,3,3,4,3,4,3,3]	Neither unimportant or important	Important	Important	Important	Very important	Important	Very important	Important	Important											[3,3,4,3,3,4]	Important	Important	Very important	Important	Important	Very important
2n8fgb7xcj44	Helsinki Metropolitan Area	1	Walking	1	Cycling	2	Car	6	Car	6	Walking	1	Cycling	2	[1,4,3]	Disagree	Strongly agree	Agree					[4,3,2,1,3,3,-1,1,3]	Very important	Important	Neither unimportant or important	Unimportant	Important	Important		Unimportant	Important											[2,3,3,3,1,1]	Neither unimportant or important	Important	Important	Important	Unimportant	Unimportant
2n99kd4bfj88	Helsinki Metropolitan Area	1	Cycling	2	Car	6	Public transport	5	Car	6	Public transport	5			[2,3,3]	Neither agree/nor disagree	Agree	Agree					[3,3,4,3,4,4,4,2,3]	Important	Important	Very important	Important	Very important	Very important	Very important	Neither unimportant or important	Important											[3,3,3,2,2,3]	Important	Important	Important	Neither unimportant or important	Neither unimportant or important	Important
2na3ykg42dn7	Munich	4	Walking	1	Cycling	2	Car	6							[3,0,3]	Agree	Strongly disagree	Agree					[3,3,4,4,4,3,4,3,4]	Important	Important	Very important	Very important	Very important	Important	Very important	Important	Very important											[3,4,4,3,3,4]	Important	Very important	Very important	Important	Important	Very important
2nca9mhh7yb4	Greater London	3	Walking	1	Public transport	5	Walking	1							[3,3,2]	Agree	Agree	Neither agree/nor disagree					[2,3,2,0,2,3,3,1,2]	Neither unimportant or important	Important	Neither unimportant or important	Very unimportant	Neither unimportant or important	Important	Important	Unimportant	Neither unimportant or important											[3,2,2,3,2,3]	Important	Neither unimportant or important	Neither unimportant or important	Important	Neither unimportant or important	Important
2nd73rvb4928	Helsinki Metropolitan Area	1	Public transport	5	Walking	1									[2,2,2]	Neither agree/nor disagree	Neither agree/nor disagree	Neither agree/nor disagree					[3,2,2,2,2,2,2,1,2]	Important	Neither unimportant or important	Neither unimportant or important	Neither unimportant or important	Neither unimportant or important	Neither unimportant or important	Neither unimportant or important	Unimportant	Neither unimportant or important											[1,1,1,1,1,1]	Unimportant	Unimportant	Unimportant	Unimportant	Unimportant	Unimportant
2ne4pgh3ows7	Greater London	3	Public transport	5	Public transport	5	Public transport	5							[3,3,3]	Agree	Agree	Agree					[3,4,4,2,3,4,4,3,3]	Important	Very important	Very important	Neither unimportant or important	Important	Very important	Very important	Important	Important											[3,4,4,4,4,4]	Important	Very important	Very important	Very important	Very important	Very important
2ne9df6plx69	Greater London	3	Car	6	Car	6	Public transport	5							[0,0,0]	Strongly disagree	Strongly disagree	Strongly disagree					[4,3,3,2,3,2,4,2,3]	Very important	Important	Important	Neither unimportant or important	Important	Neither unimportant or important	Very important	Neither unimportant or important	Important											[2,2,2,2,2,2]	Neither unimportant or important	Neither unimportant or important	Neither unimportant or important	Neither unimportant or important	Neither unimportant or important	Neither unimportant or important
2nj4juv4rh77	Munich	4	Walking	1	Car	6	Cycling	2	Walking	1	Walking	1	Public transport	5	[0,0,2]	Strongly disagree	Strongly disagree	Neither agree/nor disagree	[2,2,2]	Neither agree/nor disagree	Neither agree/nor disagree	Neither agree/nor disagree	[4,1,1,1,2,2,4,1,1]	Very important	Unimportant	Unimportant	Unimportant	Neither unimportant or important	Neither unimportant or important	Very important	Unimportant	Unimportant	[1,1,1,1,1,1,4,3,3]	Unimportant	Unimportant	Unimportant	Unimportant	Unimportant	Unimportant	Very important	Important	Important	[4,3,4,4,3,1]	Very important	Important	Very important	Very important	Important	Unimportant
2nl9w83vyn3a	Las Palmas	5	Cycling	2	Public transport	5	Car	6	Car	6	Public transport	5	Cycling	2	[4,4,3]	Strongly agree	Strongly agree	Agree					[0,0,3,4,4,-1,4,3,4]	Very unimportant	Very unimportant	Important	Very important	Very important		Very important	Important	Very important											[0,1,3,4,3,4]	Very unimportant	Unimportant	Important	Very important	Important	Very important
2nn2uhe47su6	Las Palmas	5	Walking	1	Car	6	Public transport	5							[0,0,3]	Strongly disagree	Strongly disagree	Agree					[3,1,3,3,4,3,4,2,4]	Important	Unimportant	Important	Important	Very important	Important	Very important	Neither unimportant or important	Very important											[3,2,4,3,0,3]	Important	Neither unimportant or important	Very important	Important	Very unimportant	Important
2npm4exx8wta	Greater London	3	Walking	1	Cycling	2	Electric scooter	4	Car	6	Electric bike	3	Public transport	5	[1,4,4]	Disagree	Strongly agree	Strongly agree	[4,4,4]	Strongly agree	Strongly agree	Strongly agree	[4,4,4,2,4,3,4,4,4]	Very important	Very important	Very important	Neither unimportant or important	Very important	Important	Very important	Very important	Very important	[4,4,4,1,4,4,4,4,4]	Very important	Very important	Very important	Unimportant	Very important	Very important	Very important	Very important	Very important	[3,2,4,4,4,4]	Important	Neither unimportant or important	Very important	Very important	Very important	Very important
2ns32h8ahz8d	Munich	4	Electric bike	3	Public transport	5	Car	6							[2,3,4]	Neither agree/nor disagree	Agree	Strongly agree					[3,1,3,4,2,3,3,4,4]	Important	Unimportant	Important	Very important	Neither unimportant or important	Important	Important	Very important	Very important											[3,3,3,3,3,1]	Important	Important	Important	Important	Important	Unimportant
2ns4s2d6497g	Helsinki Metropolitan Area	1	Walking	1	Electric bike	3	Car	6	Car	6	Walking	1	Public transport	5	[0,3,4]	Strongly disagree	Agree	Strongly agree	[3,4,4]	Agree	Strongly agree	Strongly agree	[2,2,4,4,4,4,3,3,3]	Neither unimportant or important	Neither unimportant or important	Very important	Very important	Very important	Very important	Important	Important	Important											[4,4,4,2,1,2]	Very important	Very important	Very important	Neither unimportant or important	Unimportant	Neither unimportant or important
2ns8iuu3w4cr	Munich	4	Walking	1	Public transport	5	Cycling	2							[3,2,2]	Agree	Neither agree/nor disagree	Neither agree/nor disagree					[1,2,3,3,4,4,3,2,3]	Unimportant	Neither unimportant or important	Important	Important	Very important	Very important	Important	Neither unimportant or important	Important											[3,1,3,3,3,4]	Important	Unimportant	Important	Important	Important	Very important
2nsl3r6vhm96	Munich	4	Walking	1	Public transport	5	Car	6	Public transport	5	Car	6			[1,3,3]	Disagree	Agree	Agree					[4,1,2,1,1,3,4,2,1]	Very important	Unimportant	Neither unimportant or important	Unimportant	Unimportant	Important	Very important	Neither unimportant or important	Unimportant											[1,1,3,3,2,4]	Unimportant	Unimportant	Important	Important	Neither unimportant or important	Very important
2nv2dub4slk7	Greater London	3	Car	6	Walking	1	Public transport	5							[2,3,2]	Neither agree/nor disagree	Agree	Neither agree/nor disagree					[3,2,3,2,4,4,4,2,3]	Important	Neither unimportant or important	Important	Neither unimportant or important	Very important	Very important	Very important	Neither unimportant or important	Important											[2,2,3,3,2,4]	Neither unimportant or important	Neither unimportant or important	Important	Important	Neither unimportant or important	Very important
2nx8dee4aj2a	Greater London	3	Public transport	5	Car	6	Walking	1							[3,3,3]	Agree	Agree	Agree					[3,3,3,3,3,3,3,3,3]	Important	Important	Important	Important	Important	Important	Important	Important	Important											[3,3,3,4,3,4]	Important	Important	Important	Very important	Important	Very important
2ny4zy42l779	Helsinki Metropolitan Area	1	Car	6	Public transport	5	Walking	1							[2,2,3]	Neither agree/nor disagree	Neither agree/nor disagree	Agree					[3,3,4,3,3,2,3,-1,3]	Important	Important	Very important	Important	Important	Neither unimportant or important	Important		Important											[3,3,4,2,3,4]	Important	Important	Very important	Neither unimportant or important	Important	Very important
2o76fnh7cbm6	Helsinki Metropolitan Area	1	Walking	1	Public transport	5									[3,4,3]	Agree	Strongly agree	Agree					[3,4,3,3,3,3,3,2,-1]	Important	Very important	Important	Important	Important	Important	Important	Neither unimportant or important												[2,3,3,3,1,3]	Neither unimportant or important	Important	Important	Important	Unimportant	Important
2o8iwz2b7iv9	Las Palmas	5	Public transport	5	Car	6	Walking	1							[0,0,0]	Strongly disagree	Strongly disagree	Strongly disagree					[4,2,4,4,4,4,4,4,4]	Very important	Neither unimportant or important	Very important	Very important	Very important	Very important	Very important	Very important	Very important											[4,4,4,4,3,3]	Very important	Very important	Very important	Very important	Important	Important
2oc8fgy7pry3	Helsinki Metropolitan Area	1	Car	6	Walking	1	Public transport	5							[1,0,3]	Disagree	Strongly disagree	Agree					[4,3,0,1,4,4,4,1,4]	Very important	Important	Very unimportant	Unimportant	Very important	Very important	Very important	Unimportant	Very important											[1,3,4,0,0,4]	Unimportant	Important	Very important	Very unimportant	Very unimportant	Very important
2od3bix3scu8	Greater London	3	Walking	1	Public transport	5			Public transport	5	Walking	1			[1,3,0]	Disagree	Agree	Strongly disagree					[3,4,1,1,2,4,4,0,0]	Important	Very important	Unimportant	Unimportant	Neither unimportant or important	Very important	Very important	Very unimportant	Very unimportant											[3,1,1,1,1,3]	Important	Unimportant	Unimportant	Unimportant	Unimportant	Important
2oh8tmd7i9e9	Greater London	3	Public transport	5	Walking	1	Public transport	5							[2,1,1]	Neither agree/nor disagree	Disagree	Disagree					[3,4,3,4,4,4,4,3,2]	Important	Very important	Important	Very important	Very important	Very important	Very important	Important	Neither unimportant or important											[4,3,2,3,3,4]	Very important	Important	Neither unimportant or important	Important	Important	Very important
2oh93s8bar8a	Greater London	3	Electric scooter	4	Cycling	2	Electric bike	3	Car	6	Car	6	Car	6	[1,3,4]	Disagree	Agree	Strongly agree	[-1,3,-1]		Agree		[3,3,3,3,3,4,4,2,3]	Important	Important	Important	Important	Important	Very important	Very important	Neither unimportant or important	Important											[3,3,4,3,3,4]	Important	Important	Very important	Important	Important	Very important
2oi49cod6vta	Munich	4	Cycling	2	Public transport	5	Electric scooter	4							[2,3,3]	Neither agree/nor disagree	Agree	Agree					[3,3,3,1,2,2,3,1,2]	Important	Important	Important	Unimportant	Neither unimportant or important	Neither unimportant or important	Important	Unimportant	Neither unimportant or important											[1,2,3,3,1,2]	Unimportant	Neither unimportant or important	Important	Important	Unimportant	Neither unimportant or important
2oj3itr4r6ia	Munich	4	Cycling	2	Walking	1	Car	6	Car	6	Public transport	5			[3,3,3]	Agree	Agree	Agree					[4,3,1,1,2,3,3,0,2]	Very important	Important	Unimportant	Unimportant	Neither unimportant or important	Important	Important	Very unimportant	Neither unimportant or important											[1,1,2,2,0,3]	Unimportant	Unimportant	Neither unimportant or important	Neither unimportant or important	Very unimportant	Important
2om8a9wbi7r9	Munich	4	Public transport	5	Walking	1									[1,3,3]	Disagree	Agree	Agree					[4,3,3,3,3,3,3,2,3]	Very important	Important	Important	Important	Important	Important	Important	Neither unimportant or important	Important											[2,2,3,3,2,3]	Neither unimportant or important	Neither unimportant or important	Important	Important	Neither unimportant or important	Important
2on47ea6wa9m	Helsinki Metropolitan Area	1	Walking	1	Car	6	Public transport	5							[3,3,3]	Agree	Agree	Agree					[2,3,3,3,3,3,3,2,3]	Neither unimportant or important	Important	Important	Important	Important	Important	Important	Neither unimportant or important	Important											[3,3,3,3,2,3]	Important	Important	Important	Important	Neither unimportant or important	Important
2oo7rut2be98	Helsinki Metropolitan Area	1	Walking	1	Cycling	2	Public transport	5	Walking	1	Public transport	5	Car	6	[4,4,4]	Strongly agree	Strongly agree	Strongly agree					[3,3,4,4,3,3,4,3,4]	Important	Important	Very important	Very important	Important	Important	Very important	Important	Very important											[4,4,4,4,1,3]	Very important	Very important	Very important	Very important	Unimportant	Important
2ou7vl4nzl94	Munich	4	Electric scooter	4	Car	6	Public transport	5							[3,3,2]	Agree	Agree	Neither agree/nor disagree					[3,3,4,3,4,3,2,2,3]	Important	Important	Very important	Important	Very important	Important	Neither unimportant or important	Neither unimportant or important	Important											[3,3,2,-1,3,4]	Important	Important	Neither unimportant or important		Important	Very important
2ou9xsm4r7pf	Munich	4	Car	6	Car	6	Cycling	2	Car	6	Car	6	Car	6	[2,2,2]	Neither agree/nor disagree	Neither agree/nor disagree	Neither agree/nor disagree					[3,-1,3,3,3,3,3,3,3]	Important		Important	Important	Important	Important	Important	Important	Important											[2,3,3,4,4,4]	Neither unimportant or important	Important	Important	Very important	Very important	Very important
2ow6d2ypz3p7	Las Palmas	5	Car	6	Walking	1	Public transport	5							[3,3,3]	Agree	Agree	Agree					[3,4,4,4,3,4,3,4,3]	Important	Very important	Very important	Very important	Important	Very important	Important	Very important	Important											[3,3,3,3,-1,3]	Important	Important	Important	Important		Important
2ox9rab8xcx3	Helsinki Metropolitan Area	1	Walking	1	Cycling	2	Car	6	Car	6	Walking	1	Public transport	5	[2,3,3]	Neither agree/nor disagree	Agree	Agree	[3,3,3]	Agree	Agree	Agree	[3,3,3,3,3,3,3,3,3]	Important	Important	Important	Important	Important	Important	Important	Important	Important											[3,3,3,3,3,3]	Important	Important	Important	Important	Important	Important
2oxy4dvx98u8	Helsinki Metropolitan Area	1	Walking	1	Cycling	2	Car	6							[1,1,1]	Disagree	Disagree	Disagree					[3,3,3,3,3,3,3,3,2]	Important	Important	Important	Important	Important	Important	Important	Important	Neither unimportant or important											[3,2,4,3,3,3]	Important	Neither unimportant or important	Very important	Important	Important	Important
2p8vuc7799p6	Greater London	3	Public transport	5	Walking	1	Car	6							[1,4,3]	Disagree	Strongly agree	Agree					[0,3,3,0,4,4,4,0,3]	Very unimportant	Important	Important	Very unimportant	Very important	Very important	Very important	Very unimportant	Important											[4,2,2,4,3,4]	Very important	Neither unimportant or important	Neither unimportant or important	Very important	Important	Very important
2pd6cec7rat6	Las Palmas	5	Walking	1	Car	6	Public transport	5							[3,-1,-1]	Agree							[3,1,3,3,3,3,3,3,3]	Important	Unimportant	Important	Important	Important	Important	Important	Important	Important											[3,3,3,-1,3,3]	Important	Important	Important		Important	Important
2pd72wsl64j3	Las Palmas	5	Walking	1	Public transport	5									[3,3,3]	Agree	Agree	Agree					[3,3,4,4,3,3,-1,-1,-1]	Important	Important	Very important	Very important	Important	Important														[3,3,4,4,4,4]	Important	Important	Very important	Very important	Very important	Very important
2pf2jct9jog9	Greater London	3	Public transport	5	Walking	1	Public transport	5							[2,-1,3]	Neither agree/nor disagree		Agree					[0,0,2,2,-1,4,4,3,2]	Very unimportant	Very unimportant	Neither unimportant or important	Neither unimportant or important		Very important	Very important	Important	Neither unimportant or important											[3,3,0,2,3,-1]	Important	Important	Very unimportant	Neither unimportant or important	Important
2pg4ykf8ogk4	Greater London	3	Electric bike	3	Public transport	5	Walking	1							[1,1,2]	Disagree	Disagree	Neither agree/nor disagree					[3,3,3,3,2,2,3,2,3]	Important	Important	Important	Important	Neither unimportant or important	Neither unimportant or important	Important	Neither unimportant or important	Important											[3,3,3,3,1,3]	Important	Important	Important	Important	Unimportant	Important
2ph4pap6jxl3	Las Palmas	5	Public transport	5	Walking	1	Cycling	2							[4,4,4]	Strongly agree	Strongly agree	Strongly agree					[3,3,3,2,3,3,3,3,3]	Important	Important	Important	Neither unimportant or important	Important	Important	Important	Important	Important											[2,2,-1,2,3,3]	Neither unimportant or important	Neither unimportant or important		Neither unimportant or important	Important	Important
2pm2vsb3l3s7	Munich	4	Walking	1	Cycling	2	Car	6							[1,1,2]	Disagree	Disagree	Neither agree/nor disagree					[2,3,4,1,1,3,3,1,1]	Neither unimportant or important	Important	Very important	Unimportant	Unimportant	Important	Important	Unimportant	Unimportant											[1,3,1,3,2,4]	Unimportant	Important	Unimportant	Important	Neither unimportant or important	Very important
2po4cn4l2uw9	Greater London	3	Walking	1	Public transport	5			Walking	1	Public transport	5			[2,2,2]	Neither agree/nor disagree	Neither agree/nor disagree	Neither agree/nor disagree					[3,3,3,-1,2,3,4,2,2]	Important	Important	Important		Neither unimportant or important	Important	Very important	Neither unimportant or important	Neither unimportant or important											[3,2,3,3,3,3]	Important	Neither unimportant or important	Important	Important	Important	Important
2pt699r6csx7	Helsinki Metropolitan Area	1	Walking	1	Public transport	5	Car	6							[3,4,4]	Agree	Strongly agree	Strongly agree					[3,3,4,3,4,3,4,4,3]	Important	Important	Very important	Important	Very important	Important	Very important	Very important	Important											[2,3,3,3,2,4]	Neither unimportant or important	Important	Important	Important	Neither unimportant or important	Very important
2py7lm4ges8a	Helsinki Metropolitan Area	1	Walking	1	Public transport	5			Public transport	5	Walking	1			[2,2,2]	Neither agree/nor disagree	Neither agree/nor disagree	Neither agree/nor disagree					[2,2,2,2,4,3,4,3,3]	Neither unimportant or important	Neither unimportant or important	Neither unimportant or important	Neither unimportant or important	Very important	Important	Very important	Important	Important											[2,1,4,3,2,1]	Neither unimportant or important	Unimportant	Very important	Important	Neither unimportant or important	Unimportant
2pz82poz46fa	Munich	4	Public transport	5											[4,4,4]	Strongly agree	Strongly agree	Strongly agree					[3,4,4,3,3,3,3,3,3]	Important	Very important	Very important	Important	Important	Important	Important	Important	Important
2r2669jor9k4	Munich	4	Car	6	Car	6	Car	6							[2,2,2]	Neither agree/nor disagree	Neither agree/nor disagree	Neither agree/nor disagree					[3,3,3,0,3,2,4,2,4]	Important	Important	Important	Very unimportant	Important	Neither unimportant or important	Very important	Neither unimportant or important	Very important											[2,2,2,4,1,3]	Neither unimportant or important	Neither unimportant or important	Neither unimportant or important	Very important	Unimportant	Important
2r3js7a2j4ba	Munich	4	Car	6	Car	6	Car	6							[3,3,3]	Agree	Agree	Agree					[3,3,4,4,4,4,3,4,4]	Important	Important	Very important	Very important	Very important	Very important	Important	Very important	Very important											[3,4,4,4,3,4]	Important	Very important	Very important	Very important	Important	Very important
2r6hvc4nud49	Helsinki Metropolitan Area	1	Cycling	2	Electric bike	3									[3,3,3]	Agree	Agree	Agree					[-1,2,3,2,3,2,3,2,2]		Neither unimportant or important	Important	Neither unimportant or important	Important	Neither unimportant or important	Important	Neither unimportant or important	Neither unimportant or important											[3,2,2,2,3,-1]	Important	Neither unimportant or important	Neither unimportant or important	Neither unimportant or important	Important
2r6wwg4d9iz6	Munich	4	Walking	1	Car	6	Public transport	5							[0,3,1]	Strongly disagree	Agree	Disagree					[4,3,3,3,1,2,4,1,3]	Very important	Important	Important	Important	Unimportant	Neither unimportant or important	Very important	Unimportant	Important											[2,2,2,2,1,3]	Neither unimportant or important	Neither unimportant or important	Neither unimportant or important	Neither unimportant or important	Unimportant	Important
2rb4ji6lcv49	Munich	4	Car	6	Cycling	2	Walking	1							[2,2,2]	Neither agree/nor disagree	Neither agree/nor disagree	Neither agree/nor disagree					[1,2,1,1,3,1,3,2,4]	Unimportant	Neither unimportant or important	Unimportant	Unimportant	Important	Unimportant	Important	Neither unimportant or important	Very important											[1,2,2,0,3,1]	Unimportant	Neither unimportant or important	Neither unimportant or important	Very unimportant	Important	Unimportant
2re8g6b2c4f9	Greater London	3	Public transport	5	Walking	1									[1,2,1]	Disagree	Neither agree/nor disagree	Disagree					[3,3,3,2,3,3,3,3,2]	Important	Important	Important	Neither unimportant or important	Important	Important	Important	Important	Neither unimportant or important											[3,3,3,3,3,3]	Important	Important	Important	Important	Important	Important
2rf979c9loe9	Greater London	3	Public transport	5	Walking	1	Car	6	Public transport	5	Public transport	5	Walking	1	[4,4,4]	Strongly agree	Strongly agree	Strongly agree	[4,4,4]	Strongly agree	Strongly agree	Strongly agree	[4,4,4,4,3,3,3,3,3]	Very important	Very important	Very important	Very important	Important	Important	Important	Important	Important	[4,4,4,4,4,4,4,4,4]	Very important	Very important	Very important	Very important	Very important	Very important	Very important	Very important	Very important	[4,4,4,4,4,4]	Very important	Very important	Very important	Very important	Very important	Very important
2rfr4kva74ae	Greater London	3	Walking	1	Walking	1	Walking	1							[2,1,1]	Neither agree/nor disagree	Disagree	Disagree	[3,2,2]	Agree	Neither agree/nor disagree	Neither agree/nor disagree	[0,0,0,0,0,0,0,0,0]	Very unimportant	Very unimportant	Very unimportant	Very unimportant	Very unimportant	Very unimportant	Very unimportant	Very unimportant	Very unimportant											[0,0,0,0,0,0]	Very unimportant	Very unimportant	Very unimportant	Very unimportant	Very unimportant	Very unimportant
2rh2nbc4ch27	Munich	4	Car	6	Public transport	5	Cycling	2							[2,3,3]	Neither agree/nor disagree	Agree	Agree					[2,2,2,3,3,4,3,2,2]	Neither unimportant or important	Neither unimportant or important	Neither unimportant or important	Important	Important	Very important	Important	Neither unimportant or important	Neither unimportant or important											[2,2,3,3,2,3]	Neither unimportant or important	Neither unimportant or important	Important	Important	Neither unimportant or important	Important
2rj8bfj396m9	Helsinki Metropolitan Area	1	Public transport	5	Walking	1	Cycling	2							[3,3,3]	Agree	Agree	Agree					[1,2,4,4,1,3,2,4,4]	Unimportant	Neither unimportant or important	Very important	Very important	Unimportant	Important	Neither unimportant or important	Very important	Very important											[4,2,3,4,1,0]	Very important	Neither unimportant or important	Important	Very important	Unimportant	Very unimportant
2rj92iza7i67	Greater London	3	Walking	1	Public transport	5	Car	6	Public transport	5	Walking	1	Car	6	[2,3,3]	Neither agree/nor disagree	Agree	Agree					[2,3,3,2,2,2,4,2,2]	Neither unimportant or important	Important	Important	Neither unimportant or important	Neither unimportant or important	Neither unimportant or important	Very important	Neither unimportant or important	Neither unimportant or important											[2,2,1,3,2,4]	Neither unimportant or important	Neither unimportant or important	Unimportant	Important	Neither unimportant or important	Very important
2rn6gya8upt7	Munich	4	Walking	1	Cycling	2	Car	6							[1,-1,-1]	Disagree							[2,3,0,2,1,2,2,0,2]	Neither unimportant or important	Important	Very unimportant	Neither unimportant or important	Unimportant	Neither unimportant or important	Neither unimportant or important	Very unimportant	Neither unimportant or important	[2,3,1,3,2,3,0,1,3]	Neither unimportant or important	Important	Unimportant	Important	Neither unimportant or important	Important	Very unimportant	Unimportant	Important	[2,3,4,3,2,3]	Neither unimportant or important	Important	Very important	Important	Neither unimportant or important	Important
2ro9klr7ocy9	Greater London	3	Car	6	Public transport	5	Cycling	2							[2,4,3]	Neither agree/nor disagree	Strongly agree	Agree					[4,3,4,4,4,2,3,3,2]	Very important	Important	Very important	Very important	Very important	Neither unimportant or important	Important	Important	Neither unimportant or important											[3,4,4,4,2,2]	Important	Very important	Very important	Very important	Neither unimportant or important	Neither unimportant or important
2rs9xp86sns9	Helsinki Metropolitan Area	1	Cycling	2	Walking	1	Car	6							[1,4,3]	Disagree	Strongly agree	Agree					[4,3,4,4,4,3,4,4,4]	Very important	Important	Very important	Very important	Very important	Important	Very important	Very important	Very important											[4,3,4,4,3,4]	Very important	Important	Very important	Very important	Important	Very important
2rv4kvc92p96	Greater London	3	Walking	1	Car	6	Public transport	5							[3,2,3]	Agree	Neither agree/nor disagree	Agree	[3,3,3]	Agree	Agree	Agree	[3,2,3,3,4,3,4,3,2]	Important	Neither unimportant or important	Important	Important	Very important	Important	Very important	Important	Neither unimportant or important	[1,4,3,1,4,4,4,2,2]	Unimportant	Very important	Important	Unimportant	Very important	Very important	Very important	Neither unimportant or important	Neither unimportant or important	[2,2,4,3,2,3]	Neither unimportant or important	Neither unimportant or important	Very important	Important	Neither unimportant or important	Important
2rx7p6kwx339	Greater London	3	Cycling	2	Electric bike	3	Walking	1	Car	6	Public transport	5	Walking	1	[1,1,4]	Disagree	Disagree	Strongly agree					[3,2,3,1,2,3,3,2,2]	Important	Neither unimportant or important	Important	Unimportant	Neither unimportant or important	Important	Important	Neither unimportant or important	Neither unimportant or important											[1,1,3,1,2,3]	Unimportant	Unimportant	Important	Unimportant	Neither unimportant or important	Important
2s6gaj2rwe78	Greater London	3	Car	6	Walking	1	Cycling	2							[3,3,3]	Agree	Agree	Agree	[-1,4,4]		Strongly agree	Strongly agree	[4,3,3,3,4,4,4,1,4]	Very important	Important	Important	Important	Very important	Very important	Very important	Unimportant	Very important											[3,1,-1,3,4,4]	Important	Unimportant		Important	Very important	Very important
2sc9w4tl9xka	Helsinki Metropolitan Area	1	Cycling	2	Electric bike	3	Car	6							[4,3,4]	Strongly agree	Agree	Strongly agree					[4,3,4,4,4,4,3,4,4]	Very important	Important	Very important	Very important	Very important	Very important	Important	Very important	Very important											[4,3,4,4,4,4]	Very important	Important	Very important	Very important	Very important	Very important
2se9wgs3v4d4	Munich	4	Walking	1	Cycling	2	Car	6							[3,3,3]	Agree	Agree	Agree					[3,3,2,3,3,2,3,2,2]	Important	Important	Neither unimportant or important	Important	Important	Neither unimportant or important	Important	Neither unimportant or important	Neither unimportant or important											[3,2,2,3,3,3]	Important	Neither unimportant or important	Neither unimportant or important	Important	Important	Important
2sf2lzr36ob6	Greater London	3	Car	6	Public transport	5	Walking	1							[3,3,3]	Agree	Agree	Agree	[4,4,3]	Strongly agree	Strongly agree	Agree	[3,3,4,4,4,3,4,3,4]	Important	Important	Very important	Very important	Very important	Important	Very important	Important	Very important											[4,4,4,4,3,3]	Very important	Very important	Very important	Very important	Important	Important
2si4oad3m4z3	Greater London	3	Public transport	5	Public transport	5	Walking	1							[0,4,4]	Strongly disagree	Strongly agree	Strongly agree					[3,3,1,1,3,1,4,1,4]	Important	Important	Unimportant	Unimportant	Important	Unimportant	Very important	Unimportant	Very important											[1,3,3,2,3,3]	Unimportant	Important	Important	Neither unimportant or important	Important	Important
2si744fpi2ra	Las Palmas	5	Public transport	5	Walking	1									[2,3,3]	Neither agree/nor disagree	Agree	Agree					[3,3,3,3,4,4,4,2,3]	Important	Important	Important	Important	Very important	Very important	Very important	Neither unimportant or important	Important											[2,3,4,4,3,3]	Neither unimportant or important	Important	Very important	Very important	Important	Important
2si9hbk7pk23	Greater London	3	Public transport	5	Walking	1	Car	6							[2,2,2]	Neither agree/nor disagree	Neither agree/nor disagree	Neither agree/nor disagree					[3,3,3,2,2,3,3,2,3]	Important	Important	Important	Neither unimportant or important	Neither unimportant or important	Important	Important	Neither unimportant or important	Important											[3,3,3,3,3,3]	Important	Important	Important	Important	Important	Important
2sj9vcl3ray3	Las Palmas	5	Car	6	Public transport	5	Cycling	2							[3,-1,-1]	Agree							[3,2,4,4,-1,4,4,3,4]	Important	Neither unimportant or important	Very important	Very important		Very important	Very important	Important	Very important											[3,4,4,3,3,4]	Important	Very important	Very important	Important	Important	Very important
2sn3fdm2f779	Helsinki Metropolitan Area	1	Car	6	Electric bike	3	Cycling	2							[2,3,2]	Neither agree/nor disagree	Agree	Neither agree/nor disagree					[3,3,3,2,2,2,3,3,3]	Important	Important	Important	Neither unimportant or important	Neither unimportant or important	Neither unimportant or important	Important	Important	Important											[2,3,-1,-1,-1,-1]	Neither unimportant or important	Important
2sp8h7mvc2r7	Greater London	3	Cycling	2	Walking	1	Public transport	5	Public transport	5	Walking	1	Cycling	2	[1,4,3]	Disagree	Strongly agree	Agree					[3,3,3,4,4,2,4,3,3]	Important	Important	Important	Very important	Very important	Neither unimportant or important	Very important	Important	Important											[4,2,4,3,1,3]	Very important	Neither unimportant or important	Very important	Important	Unimportant	Important
2sra6rzu94h4	Munich	4	Public transport	5	Walking	1	Cycling	2	Public transport	5	Walking	1			[3,3,3]	Agree	Agree	Agree					[4,4,4,4,-1,3,3,2,4]	Very important	Very important	Very important	Very important		Important	Important	Neither unimportant or important	Very important											[2,3,3,2,-1,3]	Neither unimportant or important	Important	Important	Neither unimportant or important		Important
2ssi3kxd4axi	Helsinki Metropolitan Area	1	Walking	1	Cycling	2	Car	6	Walking	1	Car	6	Public transport	5	[3,3,3]	Agree	Agree	Agree					[3,3,3,3,4,3,4,3,1]	Important	Important	Important	Important	Very important	Important	Very important	Important	Unimportant											[3,3,3,3,2,3]	Important	Important	Important	Important	Neither unimportant or important	Important
2stj6nif9kp8	Las Palmas	5	Public transport	5	Public transport	5	Public transport	5							[2,3,2]	Neither agree/nor disagree	Agree	Neither agree/nor disagree					[4,4,4,4,4,4,4,4,4]	Very important	Very important	Very important	Very important	Very important	Very important	Very important	Very important	Very important											[4,4,4,4,4,4]	Very important	Very important	Very important	Very important	Very important	Very important
2sv2m2k7uuj6	Munich	4	Electric bike	3	Car	6	Walking	1	Walking	1	Cycling	2	Electric bike	3	[3,3,3]	Agree	Agree	Agree					[3,3,4,4,4,4,4,4,4]	Important	Important	Very important	Very important	Very important	Very important	Very important	Very important	Very important											[4,4,3,3,4,4]	Very important	Very important	Important	Important	Very important	Very important
2t2j3ffy9fma	Greater London	3	Cycling	2	Walking	1	Car	6							[3,2,3]	Agree	Neither agree/nor disagree	Agree					[1,0,2,4,2,2,1,0,2]	Unimportant	Very unimportant	Neither unimportant or important	Very important	Neither unimportant or important	Neither unimportant or important	Unimportant	Very unimportant	Neither unimportant or important											[1,2,2,1,2,1]	Unimportant	Neither unimportant or important	Neither unimportant or important	Unimportant	Neither unimportant or important	Unimportant
2t3aep7ttc26	Las Palmas	5	Public transport	5	Cycling	2	Car	6							[1,2,1]	Disagree	Neither agree/nor disagree	Disagree					[2,2,2,3,0,2,3,3,1]	Neither unimportant or important	Neither unimportant or important	Neither unimportant or important	Important	Very unimportant	Neither unimportant or important	Important	Important	Unimportant											[2,1,3,2,1,1]	Neither unimportant or important	Unimportant	Important	Neither unimportant or important	Unimportant	Unimportant
2t4b7kbh3kx4	Greater London	3	Public transport	5	Walking	1	Car	6							[1,3,3]	Disagree	Agree	Agree	[3,3,3]	Agree	Agree	Agree	[3,3,4,4,-1,3,3,2,-1]	Important	Important	Very important	Very important		Important	Important	Neither unimportant or important												[2,4,4,3,2,3]	Neither unimportant or important	Very important	Very important	Important	Neither unimportant or important	Important
2t4vzu4uja3w	Helsinki Metropolitan Area	1	Car	6	Cycling	2			Car	6	Public transport	5			[1,3,3]	Disagree	Agree	Agree					[3,3,2,2,2,2,3,2,3]	Important	Important	Neither unimportant or important	Neither unimportant or important	Neither unimportant or important	Neither unimportant or important	Important	Neither unimportant or important	Important											[2,3,3,3,1,-1]	Neither unimportant or important	Important	Important	Important	Unimportant
2t88ctc3gjx3	Helsinki Metropolitan Area	1	Cycling	2	Walking	1	Public transport	5	Public transport	5	Walking	1	Car	6	[3,3,4]	Agree	Agree	Strongly agree					[3,4,3,4,3,3,4,2,3]	Important	Very important	Important	Very important	Important	Important	Very important	Neither unimportant or important	Important											[3,4,3,3,3,3]	Important	Very important	Important	Important	Important	Important
2t8irn4wm7i3	Munich	4	Public transport	5	Car	6									[0,3,2]	Strongly disagree	Agree	Neither agree/nor disagree					[2,4,4,2,4,1,4,0,4]	Neither unimportant or important	Very important	Very important	Neither unimportant or important	Very important	Unimportant	Very important	Very unimportant	Very important											[2,2,4,1,1,3]	Neither unimportant or important	Neither unimportant or important	Very important	Unimportant	Unimportant	Important
2t8m9krf8ln7	Munich	4	Car	6	Cycling	2	Walking	1	Car	6	Cycling	2			[3,3,3]	Agree	Agree	Agree					[3,3,3,3,3,3,3,3,3]	Important	Important	Important	Important	Important	Important	Important	Important	Important	[3,3,3,3,3,3,3,3,3]	Important	Important	Important	Important	Important	Important	Important	Important	Important	[3,3,4,4,3,3]	Important	Important	Very important	Very important	Important	Important
2ta82azi3ha9	Helsinki Metropolitan Area	1	Walking	1	Cycling	2	Car	6							[3,3,4]	Agree	Agree	Strongly agree					[4,4,3,4,4,3,4,4,4]	Very important	Very important	Important	Very important	Very important	Important	Very important	Very important	Very important											[4,4,3,4,3,3]	Very important	Very important	Important	Very important	Important	Important
2tc6ywt6naw6	Helsinki Metropolitan Area	1	Car	6	Public transport	5	Walking	1							[3,4,3]	Agree	Strongly agree	Agree					[4,3,3,3,3,4,3,2,2]	Very important	Important	Important	Important	Important	Very important	Important	Neither unimportant or important	Neither unimportant or important											[3,2,3,2,2,3]	Important	Neither unimportant or important	Important	Neither unimportant or important	Neither unimportant or important	Important
2te6ef37k7k3	Munich	4	Car	6	Walking	1									[0,0,0]	Strongly disagree	Strongly disagree	Strongly disagree					[4,4,1,1,3,4,4,0,3]	Very important	Very important	Unimportant	Unimportant	Important	Very important	Very important	Very unimportant	Important											[2,2,0,4,2,4]	Neither unimportant or important	Neither unimportant or important	Very unimportant	Very important	Neither unimportant or important	Very important
2tf37avc224a	Greater London	3	Walking	1	Public transport	5	Car	6							[0,0,0]	Strongly disagree	Strongly disagree	Strongly disagree					[3,0,2,2,2,3,3,0,2]	Important	Very unimportant	Neither unimportant or important	Neither unimportant or important	Neither unimportant or important	Important	Important	Very unimportant	Neither unimportant or important											[2,2,3,2,2,2]	Neither unimportant or important	Neither unimportant or important	Important	Neither unimportant or important	Neither unimportant or important	Neither unimportant or important
2tj23fog42ma	Helsinki Metropolitan Area	1	Car	6	Walking	1			Walking	1	Car	6			[2,2,2]	Neither agree/nor disagree	Neither agree/nor disagree	Neither agree/nor disagree					[3,3,2,2,3,3,3,2,2]	Important	Important	Neither unimportant or important	Neither unimportant or important	Important	Important	Important	Neither unimportant or important	Neither unimportant or important											[3,2,2,3,2,3]	Important	Neither unimportant or important	Neither unimportant or important	Important	Neither unimportant or important	Important
2tk244km6ii6	Greater London	3	Electric bike	3	Car	6	Public transport	5							[2,2,1]	Neither agree/nor disagree	Neither agree/nor disagree	Disagree					[3,2,1,2,2,3,-1,1,2]	Important	Neither unimportant or important	Unimportant	Neither unimportant or important	Neither unimportant or important	Important		Unimportant	Neither unimportant or important											[2,2,3,3,3,3]	Neither unimportant or important	Neither unimportant or important	Important	Important	Important	Important
2tk4xow76eo8	Las Palmas	5	Walking	1	Car	6	Electric scooter	4							[4,4,4]	Strongly agree	Strongly agree	Strongly agree					[4,3,2,2,3,3,4,2,1]	Very important	Important	Neither unimportant or important	Neither unimportant or important	Important	Important	Very important	Neither unimportant or important	Unimportant											[2,3,4,3,2,3]	Neither unimportant or important	Important	Very important	Important	Neither unimportant or important	Important
2tmc4k244pc8	Helsinki Metropolitan Area	1	Walking	1	Public transport	5	Car	6							[2,2,2]	Neither agree/nor disagree	Neither agree/nor disagree	Neither agree/nor disagree					[2,3,3,3,2,2,2,3,2]	Neither unimportant or important	Important	Important	Important	Neither unimportant or important	Neither unimportant or important	Neither unimportant or important	Important	Neither unimportant or important											[2,3,3,2,-1,-1]	Neither unimportant or important	Important	Important	Neither unimportant or important
2tt9xdx9gsh9	Las Palmas	5	Car	6	Public transport	5	Walking	1							[0,3,2]	Strongly disagree	Agree	Neither agree/nor disagree					[0,3,4,4,4,2,4,1,0]	Very unimportant	Important	Very important	Very important	Very important	Neither unimportant or important	Very important	Unimportant	Very unimportant	[3,4,4,3,4,4,4,2,0]	Important	Very important	Very important	Important	Very important	Very important	Very important	Neither unimportant or important	Very unimportant	[3,0,4,2,4,4]	Important	Very unimportant	Very important	Neither unimportant or important	Very important	Very important
2tu8zbm9thh3	Munich	4	Cycling	2	Public transport	5	Car	6	Public transport	5	Cycling	2	Car	6	[1,1,1]	Disagree	Disagree	Disagree					[2,2,3,3,3,3,2,3,2]	Neither unimportant or important	Neither unimportant or important	Important	Important	Important	Important	Neither unimportant or important	Important	Neither unimportant or important											[2,2,2,2,2,2]	Neither unimportant or important	Neither unimportant or important	Neither unimportant or important	Neither unimportant or important	Neither unimportant or important	Neither unimportant or important
2ty4n7lix9k6	Greater London	3	Public transport	5	Car	6	Walking	1							[2,2,2]	Neither agree/nor disagree	Neither agree/nor disagree	Neither agree/nor disagree					[2,3,3,3,3,3,3,2,3]	Neither unimportant or important	Important	Important	Important	Important	Important	Important	Neither unimportant or important	Important											[3,3,3,3,2,3]	Important	Important	Important	Important	Neither unimportant or important	Important
2u3uwk8suk93	Helsinki Metropolitan Area	1	Car	6	Walking	1	Cycling	2							[1,1,2]	Disagree	Disagree	Neither agree/nor disagree					[3,3,2,2,2,2,2,3,3]	Important	Important	Neither unimportant or important	Neither unimportant or important	Neither unimportant or important	Neither unimportant or important	Neither unimportant or important	Important	Important											[2,2,3,2,2,2]	Neither unimportant or important	Neither unimportant or important	Important	Neither unimportant or important	Neither unimportant or important	Neither unimportant or important
2ua3etb83da6	Munich	4	Walking	1	Public transport	5	Car	6							[2,2,2]	Neither agree/nor disagree	Neither agree/nor disagree	Neither agree/nor disagree	[2,2,2]	Neither agree/nor disagree	Neither agree/nor disagree	Neither agree/nor disagree	[3,4,3,2,3,3,3,3,4]	Important	Very important	Important	Neither unimportant or important	Important	Important	Important	Important	Very important											[3,2,3,3,3,3]	Important	Neither unimportant or important	Important	Important	Important	Important
2ua7ghv2oby3	Helsinki Metropolitan Area	1	Public transport	5	Walking	1	Cycling	2	Public transport	5	Walking	1	Car	6	[3,4,3]	Agree	Strongly agree	Agree					[4,2,3,1,3,3,3,0,1]	Very important	Neither unimportant or important	Important	Unimportant	Important	Important	Important	Very unimportant	Unimportant											[1,2,2,2,2,3]	Unimportant	Neither unimportant or important	Neither unimportant or important	Neither unimportant or important	Neither unimportant or important	Important
2uf2gmc6f9ha	Las Palmas	5	Walking	1	Electric scooter	4	Car	6							[2,-1,2]	Neither agree/nor disagree		Neither agree/nor disagree					[2,-1,2,2,2,2,2,2,2]	Neither unimportant or important		Neither unimportant or important	Neither unimportant or important	Neither unimportant or important	Neither unimportant or important	Neither unimportant or important	Neither unimportant or important	Neither unimportant or important											[2,2,2,2,2,2]	Neither unimportant or important	Neither unimportant or important	Neither unimportant or important	Neither unimportant or important	Neither unimportant or important	Neither unimportant or important
2uls3kcg38f3	Greater London	3	Public transport	5	Walking	1	Car	6							[0,1,1]	Strongly disagree	Disagree	Disagree					[3,1,3,2,3,1,2,2,2]	Important	Unimportant	Important	Neither unimportant or important	Important	Unimportant	Neither unimportant or important	Neither unimportant or important	Neither unimportant or important	[3,3,1,1,4,2,4,1,1]	Important	Important	Unimportant	Unimportant	Very important	Neither unimportant or important	Very important	Unimportant	Unimportant	[3,2,2,2,2,3]	Important	Neither unimportant or important	Neither unimportant or important	Neither unimportant or important	Neither unimportant or important	Important
2up93ib6f843	Greater London	3	Car	6	Walking	1	Public transport	5							[3,2,2]	Agree	Neither agree/nor disagree	Neither agree/nor disagree					[3,4,3,3,3,3,3,3,3]	Important	Very important	Important	Important	Important	Important	Important	Important	Important											[3,3,3,3,3,3]	Important	Important	Important	Important	Important	Important
2us9suu4jgg7	Las Palmas	5	Car	6	Walking	1	Walking	1							[0,1,2]	Strongly disagree	Disagree	Neither agree/nor disagree					[2,3,3,2,2,3,1,3,3]	Neither unimportant or important	Important	Important	Neither unimportant or important	Neither unimportant or important	Important	Unimportant	Important	Important											[2,2,2,3,2,3]	Neither unimportant or important	Neither unimportant or important	Neither unimportant or important	Important	Neither unimportant or important	Important
2ut4h87cpj78	Munich	4	Walking	1											[2,2,2]	Neither agree/nor disagree	Neither agree/nor disagree	Neither agree/nor disagree					[2,2,2,2,2,2,2,2,-1]	Neither unimportant or important	Neither unimportant or important	Neither unimportant or important	Neither unimportant or important	Neither unimportant or important	Neither unimportant or important	Neither unimportant or important	Neither unimportant or important												[2,2,2,2,2,-1]	Neither unimportant or important	Neither unimportant or important	Neither unimportant or important	Neither unimportant or important	Neither unimportant or important
2ux3n8bt4b88	Helsinki Metropolitan Area	1	Public transport	5	Car	6	Cycling	2							[1,1,3]	Disagree	Disagree	Agree					[3,3,1,2,2,3,4,3,3]	Important	Important	Unimportant	Neither unimportant or important	Neither unimportant or important	Important	Very important	Important	Important											[2,3,3,2,2,3]	Neither unimportant or important	Important	Important	Neither unimportant or important	Neither unimportant or important	Important
2v4ani78mbd3	Munich	4	Cycling	2	Public transport	5									[3,2,2]	Agree	Neither agree/nor disagree	Neither agree/nor disagree					[3,2,3,2,3,3,3,2,3]	Important	Neither unimportant or important	Important	Neither unimportant or important	Important	Important	Important	Neither unimportant or important	Important											[2,2,3,3,2,4]	Neither unimportant or important	Neither unimportant or important	Important	Important	Neither unimportant or important	Very important
2v6y43fkc7h6	Helsinki Metropolitan Area	1	Cycling	2	Walking	1	Electric scooter	4	Electric scooter	4	Walking	1	Public transport	5	[2,1,3]	Neither agree/nor disagree	Disagree	Agree					[3,3,2,2,3,1,3,2,1]	Important	Important	Neither unimportant or important	Neither unimportant or important	Important	Unimportant	Important	Neither unimportant or important	Unimportant											[1,1,1,1,1,3]	Unimportant	Unimportant	Unimportant	Unimportant	Unimportant	Important
2v87pks6bii6	Helsinki Metropolitan Area	1	Cycling	2	Walking	1	Car	6	Car	6	Walking	1	Public transport	5	[3,3,4]	Agree	Agree	Strongly agree					[3,1,4,3,3,1,2,3,4]	Important	Unimportant	Very important	Important	Important	Unimportant	Neither unimportant or important	Important	Very important											[3,3,3,2,1,3]	Important	Important	Important	Neither unimportant or important	Unimportant	Important
2v9648xly6n8	Greater London	3	Car	6	Public transport	5	Walking	1							[2,1,3]	Neither agree/nor disagree	Disagree	Agree					[2,3,2,2,-1,-1,-1,-1,-1]	Neither unimportant or important	Important	Neither unimportant or important	Neither unimportant or important																[2,3,4,2,2,3]	Neither unimportant or important	Important	Very important	Neither unimportant or important	Neither unimportant or important	Important
2vd663ceo3k9	Munich	4	Cycling	2	Walking	1	Car	6							[3,4,3]	Agree	Strongly agree	Agree					[3,2,3,4,3,3,2,3,3]	Important	Neither unimportant or important	Important	Very important	Important	Important	Neither unimportant or important	Important	Important											[2,3,4,3,3,4]	Neither unimportant or important	Important	Very important	Important	Important	Very important
2ve6g73wch93	Munich	4	Electric bike	3	Walking	1	Car	6							[2,3,4]	Neither agree/nor disagree	Agree	Strongly agree					[-1,3,2,3,3,4,2,3,1]		Important	Neither unimportant or important	Important	Important	Very important	Neither unimportant or important	Important	Unimportant											[1,2,0,3,2,2]	Unimportant	Neither unimportant or important	Very unimportant	Important	Neither unimportant or important	Neither unimportant or important
2ve9jii46cn8	Helsinki Metropolitan Area	1	Cycling	2	Cycling	2	Cycling	2							[1,0,2]	Disagree	Strongly disagree	Neither agree/nor disagree					[0,3,3,3,3,2,3,3,3]	Very unimportant	Important	Important	Important	Important	Neither unimportant or important	Important	Important	Important	[1,3,4,2,3,3,4,3,4]	Unimportant	Important	Very important	Neither unimportant or important	Important	Important	Very important	Important	Very important	[2,4,4,3,4,2]	Neither unimportant or important	Very important	Very important	Important	Very important	Neither unimportant or important
2vf9pgo87394	Greater London	3	Public transport	5	Walking	1									[1,1,-1]	Disagree	Disagree						[2,3,3,1,3,3,4,1,1]	Neither unimportant or important	Important	Important	Unimportant	Important	Important	Very important	Unimportant	Unimportant											[1,1,3,1,1,3]	Unimportant	Unimportant	Important	Unimportant	Unimportant	Important
2vk2wpe7z7n9	Helsinki Metropolitan Area	1	Walking	1	Car	6	Cycling	2	Car	6	Walking	1	Cycling	2	[2,2,2]	Neither agree/nor disagree	Neither agree/nor disagree	Neither agree/nor disagree					[3,3,3,3,3,3,3,3,3]	Important	Important	Important	Important	Important	Important	Important	Important	Important											[2,2,2,2,2,2]	Neither unimportant or important	Neither unimportant or important	Neither unimportant or important	Neither unimportant or important	Neither unimportant or important	Neither unimportant or important
2vr8fml2a648	Munich	4	Public transport	5	Cycling	2			Public transport	5					[3,4,4]	Agree	Strongly agree	Strongly agree					[3,3,3,3,3,3,3,-1,3]	Important	Important	Important	Important	Important	Important	Important		Important	[4,4,1,1,-1,3,3,2,2]	Very important	Very important	Unimportant	Unimportant		Important	Important	Neither unimportant or important	Neither unimportant or important	[3,3,4,3,3,3]	Important	Important	Very important	Important	Important	Important
2vr9jgr83tya	Helsinki Metropolitan Area	1	Public transport	5	Electric scooter	4	Walking	1	Public transport	5	Walking	1	Car	6	[2,2,2]	Neither agree/nor disagree	Neither agree/nor disagree	Neither agree/nor disagree					[3,1,3,3,3,3,3,2,2]	Important	Unimportant	Important	Important	Important	Important	Important	Neither unimportant or important	Neither unimportant or important											[3,2,3,3,2,2]	Important	Neither unimportant or important	Important	Important	Neither unimportant or important	Neither unimportant or important
2vs96tyf84n4	Greater London	3	Walking	1	Public transport	5	Car	6							[1,4,3]	Disagree	Strongly agree	Agree					[3,2,3,3,1,3,3,3,1]	Important	Neither unimportant or important	Important	Important	Unimportant	Important	Important	Important	Unimportant	[4,3,2,2,3,2,-1,2,2]	Very important	Important	Neither unimportant or important	Neither unimportant or important	Important	Neither unimportant or important		Neither unimportant or important	Neither unimportant or important	[3,1,3,3,3,2]	Important	Unimportant	Important	Important	Important	Neither unimportant or important
2vw38tof9j4a	Munich	4	Public transport	5	Walking	1	Cycling	2							[3,3,3]	Agree	Agree	Agree					[3,3,3,3,3,3,3,3,3]	Important	Important	Important	Important	Important	Important	Important	Important	Important											[3,3,3,3,2,3]	Important	Important	Important	Important	Neither unimportant or important	Important
2vx2hic77lj4	Greater London	3	Walking	1	Public transport	5	Car	6							[3,4,3]	Agree	Strongly agree	Agree					[4,3,3,4,3,4,4,3,2]	Very important	Important	Important	Very important	Important	Very important	Very important	Important	Neither unimportant or important											[3,3,1,4,3,2]	Important	Important	Unimportant	Very important	Important	Neither unimportant or important
2vy8cy8jnu27	Helsinki Metropolitan Area	1	Car	6	Cycling	2	Public transport	5							[3,3,2]	Agree	Agree	Neither agree/nor disagree					[4,3,2,3,3,2,4,3,2]	Very important	Important	Neither unimportant or important	Important	Important	Neither unimportant or important	Very important	Important	Neither unimportant or important											[2,3,3,1,1,3]	Neither unimportant or important	Important	Important	Unimportant	Unimportant	Important
2w2v47wwk9a7	Greater London	3	Car	6	Walking	1	Public transport	5							[2,2,3]	Neither agree/nor disagree	Neither agree/nor disagree	Agree					[1,3,3,3,1,3,4,3,2]	Unimportant	Important	Important	Important	Unimportant	Important	Very important	Important	Neither unimportant or important											[3,2,3,3,-1,4]	Important	Neither unimportant or important	Important	Important		Very important
2w6eyu7bao3o	Greater London	3	Walking	1	Public transport	5			Walking	1	Car	6	Public transport	5	[3,3,3]	Agree	Agree	Agree	[4,4,4]	Strongly agree	Strongly agree	Strongly agree	[1,3,3,3,4,3,4,2,3]	Unimportant	Important	Important	Important	Very important	Important	Very important	Neither unimportant or important	Important	[3,4,3,2,4,4,4,2,4]	Important	Very important	Important	Neither unimportant or important	Very important	Very important	Very important	Neither unimportant or important	Very important	[3,3,3,3,2,4]	Important	Important	Important	Important	Neither unimportant or important	Very important
2w6htd3oux97	Helsinki Metropolitan Area	1	Car	6	Public transport	5	Walking	1							[3,3,3]	Agree	Agree	Agree					[3,3,3,3,3,3,3,2,3]	Important	Important	Important	Important	Important	Important	Important	Neither unimportant or important	Important											[3,3,3,3,3,3]	Important	Important	Important	Important	Important	Important
2w6l2gex3ux7	Helsinki Metropolitan Area	1	Public transport	5	Walking	1	Car	6							[2,2,2]	Neither agree/nor disagree	Neither agree/nor disagree	Neither agree/nor disagree					[3,1,2,3,3,3,3,1,3]	Important	Unimportant	Neither unimportant or important	Important	Important	Important	Important	Unimportant	Important											[3,3,4,4,1,3]	Important	Important	Very important	Very important	Unimportant	Important
2w8uxr4gpr49	Helsinki Metropolitan Area	1	Walking	1	Public transport	5									[3,4,3]	Agree	Strongly agree	Agree					[2,2,3,3,3,3,3,3,2]	Neither unimportant or important	Neither unimportant or important	Important	Important	Important	Important	Important	Important	Neither unimportant or important											[2,3,3,2,2,-1]	Neither unimportant or important	Important	Important	Neither unimportant or important	Neither unimportant or important
2waa4jjg7ima	Greater London	3	Car	6	Public transport	5									[0,0,0]	Strongly disagree	Strongly disagree	Strongly disagree					[4,4,2,0,3,3,4,0,4]	Very important	Very important	Neither unimportant or important	Very unimportant	Important	Important	Very important	Very unimportant	Very important											[0,1,0,0,0,3]	Very unimportant	Unimportant	Very unimportant	Very unimportant	Very unimportant	Important
2wb2bs7rdh9a	Greater London	3	Public transport	5	Car	6	Walking	1							[3,3,3]	Agree	Agree	Agree					[4,3,3,3,4,3,4,4,4]	Very important	Important	Important	Important	Very important	Important	Very important	Very important	Very important											[2,2,2,3,3,4]	Neither unimportant or important	Neither unimportant or important	Neither unimportant or important	Important	Important	Very important
2wd2noo8f9h7	Las Palmas	5	Cycling	2	Public transport	5	Car	6	Public transport	5	Car	6			[2,3,3]	Neither agree/nor disagree	Agree	Agree					[3,4,4,4,4,3,4,3,4]	Important	Very important	Very important	Very important	Very important	Important	Very important	Important	Very important											[4,3,3,4,4,4]	Very important	Important	Important	Very important	Very important	Very important
2weo7bue33r6	Helsinki Metropolitan Area	1	Car	6	Car	6	Walking	1							[0,0,1]	Strongly disagree	Strongly disagree	Disagree					[0,0,0,1,1,1,0,0,0]	Very unimportant	Very unimportant	Very unimportant	Unimportant	Unimportant	Unimportant	Very unimportant	Very unimportant	Very unimportant											[0,1,0,0,1,0]	Very unimportant	Unimportant	Very unimportant	Very unimportant	Unimportant	Very unimportant
2wg8wbk3ljv6	Greater London	3	Walking	1	Car	6	Public transport	5							[4,4,1]	Strongly agree	Strongly agree	Disagree	[3,3,1]	Agree	Agree	Disagree	[3,4,2,2,3,3,4,0,3]	Important	Very important	Neither unimportant or important	Neither unimportant or important	Important	Important	Very important	Very unimportant	Important											[1,1,3,3,0,4]	Unimportant	Unimportant	Important	Important	Very unimportant	Very important
2wh8gig8oh78	Helsinki Metropolitan Area	1	Walking	1	Electric scooter	4	Public transport	5	Walking	1	Public transport	5			[3,4,3]	Agree	Strongly agree	Agree	[1,3,3]	Disagree	Agree	Agree	[3,3,3,3,4,3,4,1,3]	Important	Important	Important	Important	Very important	Important	Very important	Unimportant	Important											[3,4,3,3,1,3]	Important	Very important	Important	Important	Unimportant	Important
2wj86mw7e4wa	Helsinki Metropolitan Area	1	Public transport	5	Electric scooter	4	Walking	1	Public transport	5	Car	6	Walking	1	[1,2,3]	Disagree	Neither agree/nor disagree	Agree					[1,2,3,2,1,0,3,0,3]	Unimportant	Neither unimportant or important	Important	Neither unimportant or important	Unimportant	Very unimportant	Important	Very unimportant	Important	[3,3,2,1,1,0,2,0,2]	Important	Important	Neither unimportant or important	Unimportant	Unimportant	Very unimportant	Neither unimportant or important	Very unimportant	Neither unimportant or important	[2,3,1,3,1,1]	Neither unimportant or important	Important	Unimportant	Important	Unimportant	Unimportant
2wk8tur6mcp6	Las Palmas	5	Car	6	Walking	1	Cycling	2	Car	6	Car	6	Car	6	[3,3,3]	Agree	Agree	Agree					[3,4,4,3,3,3,4,2,4]	Important	Very important	Very important	Important	Important	Important	Very important	Neither unimportant or important	Very important											[3,3,3,4,2,4]	Important	Important	Important	Very important	Neither unimportant or important	Very important
2wns6rll7pg9	Helsinki Metropolitan Area	1	Car	6	Electric bike	3	Walking	1	Car	6	Walking	1			[3,3,3]	Agree	Agree	Agree					[3,3,2,1,2,2,2,2,3]	Important	Important	Neither unimportant or important	Unimportant	Neither unimportant or important	Neither unimportant or important	Neither unimportant or important	Neither unimportant or important	Important											[2,2,3,3,1,2]	Neither unimportant or important	Neither unimportant or important	Important	Important	Unimportant	Neither unimportant or important
2wo7ar9v9l4a	Helsinki Metropolitan Area	1	Public transport	5	Walking	1	Cycling	2							[3,3,3]	Agree	Agree	Agree					[4,2,0,0,0,2,1,2,3]	Very important	Neither unimportant or important	Very unimportant	Very unimportant	Very unimportant	Neither unimportant or important	Unimportant	Neither unimportant or important	Important											[0,0,0,0,0,0]	Very unimportant	Very unimportant	Very unimportant	Very unimportant	Very unimportant	Very unimportant
2wr8r7p63ez3	Greater London	3	Electric scooter	4	Cycling	2	Car	6							[3,1,3]	Agree	Disagree	Agree					[2,2,3,4,2,1,2,3,4]	Neither unimportant or important	Neither unimportant or important	Important	Very important	Neither unimportant or important	Unimportant	Neither unimportant or important	Important	Very important											[2,4,3,3,1,0]	Neither unimportant or important	Very important	Important	Important	Unimportant	Very unimportant
2wx4du8ylp3u	Greater London	3	Car	6	Car	6	Walking	1							[3,3,3]	Agree	Agree	Agree					[3,2,2,2,3,3,3,2,3]	Important	Neither unimportant or important	Neither unimportant or important	Neither unimportant or important	Important	Important	Important	Neither unimportant or important	Important											[2,2,2,3,2,2]	Neither unimportant or important	Neither unimportant or important	Neither unimportant or important	Important	Neither unimportant or important	Neither unimportant or important
2wx6ctk44je6	Las Palmas	5	Walking	1	Public transport	5	Car	6							[1,2,1]	Disagree	Neither agree/nor disagree	Disagree					[1,2,2,1,2,1,1,1,1]	Unimportant	Neither unimportant or important	Neither unimportant or important	Unimportant	Neither unimportant or important	Unimportant	Unimportant	Unimportant	Unimportant											[1,2,2,1,1,-1]	Unimportant	Neither unimportant or important	Neither unimportant or important	Unimportant	Unimportant
2wy2rj43kwk7	Greater London	3	Walking	1											[3,1,1]	Agree	Disagree	Disagree					[0,3,3,3,3,3,3,3,3]	Very unimportant	Important	Important	Important	Important	Important	Important	Important	Important											[3,3,3,3,3,3]	Important	Important	Important	Important	Important	Important
2wy3dhh9wjn7	Helsinki Metropolitan Area	1	Public transport	5	Cycling	2	Walking	1	Public transport	5	Walking	1	Car	6	[1,3,3]	Disagree	Agree	Agree					[3,3,3,3,2,2,2,3,2]	Important	Important	Important	Important	Neither unimportant or important	Neither unimportant or important	Neither unimportant or important	Important	Neither unimportant or important
2wy6bls9w3st	Greater London	3	Public transport	5	Walking	1									[1,1,2]	Disagree	Disagree	Neither agree/nor disagree					[1,1,1,1,3,4,4,2,2]	Unimportant	Unimportant	Unimportant	Unimportant	Important	Very important	Very important	Neither unimportant or important	Neither unimportant or important											[0,0,3,2,2,4]	Very unimportant	Very unimportant	Important	Neither unimportant or important	Neither unimportant or important	Very important
2wy9vmf996up	Munich	4	Public transport	5											[0,0,0]	Strongly disagree	Strongly disagree	Strongly disagree					[2,1,1,4,2,3,1,3,2]	Neither unimportant or important	Unimportant	Unimportant	Very important	Neither unimportant or important	Important	Unimportant	Important	Neither unimportant or important
2wzj8sow9a79	Greater London	3	Car	6	Walking	1	Cycling	2	Car	6	Car	6	Car	6	[2,4,2]	Neither agree/nor disagree	Strongly agree	Neither agree/nor disagree					[2,2,3,2,2,2,4,2,3]	Neither unimportant or important	Neither unimportant or important	Important	Neither unimportant or important	Neither unimportant or important	Neither unimportant or important	Very important	Neither unimportant or important	Important											[2,2,3,3,2,2]	Neither unimportant or important	Neither unimportant or important	Important	Important	Neither unimportant or important	Neither unimportant or important
2x2bb7whi9j7	Greater London	3	Car	6	Public transport	5	Walking	1	Car	6	Car	6	Car	6	[4,4,3]	Strongly agree	Strongly agree	Agree					[3,4,4,4,4,4,4,4,4]	Important	Very important	Very important	Very important	Very important	Very important	Very important	Very important	Very important											[4,4,-1,4,4,4]	Very important	Very important		Very important	Very important	Very important
2x9gfm33n6e4	Helsinki Metropolitan Area	1	Public transport	5	Walking	1	Cycling	2							[4,4,4]	Strongly agree	Strongly agree	Strongly agree	[4,4,4]	Strongly agree	Strongly agree	Strongly agree	[3,3,2,2,2,2,2,2,-1]	Important	Important	Neither unimportant or important	Neither unimportant or important	Neither unimportant or important	Neither unimportant or important	Neither unimportant or important	Neither unimportant or important												[4,4,4,4,4,-1]	Very important	Very important	Very important	Very important	Very important
2xa2892bi7c8	Greater London	3	Public transport	5	Car	6	Electric scooter	4	Car	6	Public transport	5			[0,0,0]	Strongly disagree	Strongly disagree	Strongly disagree	[1,4,3]	Disagree	Strongly agree	Agree	[4,4,4,3,1,1,4,1,1]	Very important	Very important	Very important	Important	Unimportant	Unimportant	Very important	Unimportant	Unimportant
2xa2p9uvd3y9	Helsinki Metropolitan Area	1	Cycling	2	Walking	1	Public transport	5							[2,3,3]	Neither agree/nor disagree	Agree	Agree					[3,3,2,2,3,3,2,2,3]	Important	Important	Neither unimportant or important	Neither unimportant or important	Important	Important	Neither unimportant or important	Neither unimportant or important	Important											[2,3,-1,2,2,2]	Neither unimportant or important	Important		Neither unimportant or important	Neither unimportant or important	Neither unimportant or important
2xey9ras8i79	Greater London	3	Public transport	5	Walking	1	Car	6							[3,2,3]	Agree	Neither agree/nor disagree	Agree					[3,3,4,3,4,4,4,4,3]	Important	Important	Very important	Important	Very important	Very important	Very important	Very important	Important											[3,2,4,4,2,4]	Important	Neither unimportant or important	Very important	Very important	Neither unimportant or important	Very important
2xgj7lbl23f8	Munich	4	Cycling	2	Electric bike	3	Car	6							[3,4,4]	Agree	Strongly agree	Strongly agree					[3,3,4,3,3,4,4,4,3]	Important	Important	Very important	Important	Important	Very important	Very important	Very important	Important											[3,2,2,3,3,4]	Important	Neither unimportant or important	Neither unimportant or important	Important	Important	Very important
2xh4t3t4ggm9	Greater London	3	Public transport	5	Walking	1	Cycling	2	Public transport	5	Walking	1	Walking	1	[2,2,2]	Neither agree/nor disagree	Neither agree/nor disagree	Neither agree/nor disagree					[4,4,4,4,4,3,4,3,3]	Very important	Very important	Very important	Very important	Very important	Important	Very important	Important	Important											[4,4,4,4,4,4]	Very important	Very important	Very important	Very important	Very important	Very important
2xj8ocw6wrj6	Greater London	3	Car	6											[0,0,0]	Strongly disagree	Strongly disagree	Strongly disagree					[4,4,2,3,4,4,4,3,3]	Very important	Very important	Neither unimportant or important	Important	Very important	Very important	Very important	Important	Important											[2,3,4,3,2,3]	Neither unimportant or important	Important	Very important	Important	Neither unimportant or important	Important
2xls6hrm2jv6	Helsinki Metropolitan Area	1	Walking	1	Car	6	Public transport	5							[2,2,2]	Neither agree/nor disagree	Neither agree/nor disagree	Neither agree/nor disagree					[2,3,3,3,3,3,4,2,-1]	Neither unimportant or important	Important	Important	Important	Important	Important	Very important	Neither unimportant or important												[3,3,3,3,3,3]	Important	Important	Important	Important	Important	Important
2xn9ks4poa49	Greater London	3	Public transport	5	Walking	1									[2,2,2]	Neither agree/nor disagree	Neither agree/nor disagree	Neither agree/nor disagree					[3,3,3,4,4,4,4,4,4]	Important	Important	Important	Very important	Very important	Very important	Very important	Very important	Very important											[4,4,4,4,4,4]	Very important	Very important	Very important	Very important	Very important	Very important
2xt6phk9xyn9	Las Palmas	5	Car	6	Walking	1	Electric scooter	4	Electric scooter	4	Walking	1	Car	6	[0,2,3]	Strongly disagree	Neither agree/nor disagree	Agree					[1,4,2,4,4,4,2,0,3]	Unimportant	Very important	Neither unimportant or important	Very important	Very important	Very important	Neither unimportant or important	Very unimportant	Important											[2,4,2,3,2,0]	Neither unimportant or important	Very important	Neither unimportant or important	Important	Neither unimportant or important	Very unimportant
2xtf2ub26tta	Greater London	3	Car	6											[0,0,0]	Strongly disagree	Strongly disagree	Strongly disagree					[3,3,3,3,3,3,3,2,3]	Important	Important	Important	Important	Important	Important	Important	Neither unimportant or important	Important											[2,2,2,2,2,2]	Neither unimportant or important	Neither unimportant or important	Neither unimportant or important	Neither unimportant or important	Neither unimportant or important	Neither unimportant or important
2xv8sj7uhj47	Greater London	3	Car	6	Walking	1	Public transport	5							[1,1,2]	Disagree	Disagree	Neither agree/nor disagree					[3,4,4,2,2,1,4,3,1]	Important	Very important	Very important	Neither unimportant or important	Neither unimportant or important	Unimportant	Very important	Important	Unimportant											[1,2,0,1,1,1]	Unimportant	Neither unimportant or important	Very unimportant	Unimportant	Unimportant	Unimportant
2xx8s7efp8c4	Las Palmas	5	Walking	1	Public transport	5									[2,2,0]	Neither agree/nor disagree	Neither agree/nor disagree	Strongly disagree					[-1,2,2,2,3,3,4,-1,-1]		Neither unimportant or important	Neither unimportant or important	Neither unimportant or important	Important	Important	Very important													[2,3,4,-1,-1,-1]	Neither unimportant or important	Important	Very important
2xyh6uyw4s63	Helsinki Metropolitan Area	1	Public transport	5	Walking	1									[1,3,3]	Disagree	Agree	Agree					[4,3,3,2,3,4,3,1,3]	Very important	Important	Important	Neither unimportant or important	Important	Very important	Important	Unimportant	Important											[3,3,3,3,3,3]	Important	Important	Important	Important	Important	Important
2xz6sun47kx8	Munich	4	Walking	1	Public transport	5									[0,3,2]	Strongly disagree	Agree	Neither agree/nor disagree					[0,2,2,2,2,2,2,2,2]	Very unimportant	Neither unimportant or important	Neither unimportant or important	Neither unimportant or important	Neither unimportant or important	Neither unimportant or important	Neither unimportant or important	Neither unimportant or important	Neither unimportant or important											[2,2,2,2,2,2]	Neither unimportant or important	Neither unimportant or important	Neither unimportant or important	Neither unimportant or important	Neither unimportant or important	Neither unimportant or important
2y43r9poz6lh	Helsinki Metropolitan Area	1	Car	6	Walking	1	Public transport	5							[4,4,4]	Strongly agree	Strongly agree	Strongly agree					[4,4,4,3,4,4,4,3,3]	Very important	Very important	Very important	Important	Very important	Very important	Very important	Important	Important	[4,4,2,2,4,4,-1,2,2]	Very important	Very important	Neither unimportant or important	Neither unimportant or important	Very important	Very important		Neither unimportant or important	Neither unimportant or important	[4,4,4,4,1,3]	Very important	Very important	Very important	Very important	Unimportant	Important
2y4zb7b2kjb8	Helsinki Metropolitan Area	1	Car	6											[1,1,3]	Disagree	Disagree	Agree					[1,1,1,2,1,1,-1,-1,-1]	Unimportant	Unimportant	Unimportant	Neither unimportant or important	Unimportant	Unimportant														[2,2,3,3,2,2]	Neither unimportant or important	Neither unimportant or important	Important	Important	Neither unimportant or important	Neither unimportant or important
2y9c9m2eh6t7	Helsinki Metropolitan Area	1	Walking	1	Public transport	5									[1,1,3]	Disagree	Disagree	Agree					[4,2,3,3,2,3,4,1,3]	Very important	Neither unimportant or important	Important	Important	Neither unimportant or important	Important	Very important	Unimportant	Important											[3,3,2,2,1,2]	Important	Important	Neither unimportant or important	Neither unimportant or important	Unimportant	Neither unimportant or important
2y9etj3kph96	Munich	4	Public transport	5	Walking	1	Cycling	2							[0,4,3]	Strongly disagree	Strongly agree	Agree					[3,3,2,2,2,4,1,1,1]	Important	Important	Neither unimportant or important	Neither unimportant or important	Neither unimportant or important	Very important	Unimportant	Unimportant	Unimportant											[1,1,1,2,2,3]	Unimportant	Unimportant	Unimportant	Neither unimportant or important	Neither unimportant or important	Important
2yce2cce3gr9	Las Palmas	5	Walking	1	Electric bike	3	Cycling	2							[0,1,2]	Strongly disagree	Disagree	Neither agree/nor disagree					[0,1,2,-1,4,3,2,1,0]	Very unimportant	Unimportant	Neither unimportant or important		Very important	Important	Neither unimportant or important	Unimportant	Very unimportant											[0,1,2,-1,-1,-1]	Very unimportant	Unimportant	Neither unimportant or important
2ydc2ecz7ml9	Helsinki Metropolitan Area	1	Car	6	Public transport	5	Cycling	2	Car	6	Public transport	5	Walking	1	[1,3,3]	Disagree	Agree	Agree					[4,3,1,0,2,2,2,1,1]	Very important	Important	Unimportant	Very unimportant	Neither unimportant or important	Neither unimportant or important	Neither unimportant or important	Unimportant	Unimportant											[3,2,1,4,0,3]	Important	Neither unimportant or important	Unimportant	Very important	Very unimportant	Important
2ye9nfz28lun	Helsinki Metropolitan Area	1	Walking	1	Car	6	Public transport	5							[2,4,3]	Neither agree/nor disagree	Strongly agree	Agree					[3,4,4,3,4,4,4,2,4]	Important	Very important	Very important	Important	Very important	Very important	Very important	Neither unimportant or important	Very important											[3,4,3,4,2,4]	Important	Very important	Important	Very important	Neither unimportant or important	Very important
2yfh8zyu6h6p	Munich	4	Public transport	5	Car	6	Walking	1							[2,3,3]	Neither agree/nor disagree	Agree	Agree					[4,3,2,3,3,4,3,2,2]	Very important	Important	Neither unimportant or important	Important	Important	Very important	Important	Neither unimportant or important	Neither unimportant or important											[2,1,2,3,1,1]	Neither unimportant or important	Unimportant	Neither unimportant or important	Important	Unimportant	Unimportant
2yg6at4e7ui6	Munich	4	Public transport	5	Public transport	5	Public transport	5							[0,0,0]	Strongly disagree	Strongly disagree	Strongly disagree					[4,3,2,0,4,4,2,2,2]	Very important	Important	Neither unimportant or important	Very unimportant	Very important	Very important	Neither unimportant or important	Neither unimportant or important	Neither unimportant or important											[0,0,0,0,0,-1]	Very unimportant	Very unimportant	Very unimportant	Very unimportant	Very unimportant
2yh7bjp39k23	Greater London	3	Public transport	5											[0,0,0]	Strongly disagree	Strongly disagree	Strongly disagree					[3,2,2,2,3,3,3,-1,-1]	Important	Neither unimportant or important	Neither unimportant or important	Neither unimportant or important	Important	Important	Important													[2,2,2,3,2,2]	Neither unimportant or important	Neither unimportant or important	Neither unimportant or important	Important	Neither unimportant or important	Neither unimportant or important
2yi32abd99ue	Greater London	3	Cycling	2	Walking	1									[2,2,2]	Neither agree/nor disagree	Neither agree/nor disagree	Neither agree/nor disagree					[3,4,4,4,4,3,4,2,4]	Important	Very important	Very important	Very important	Very important	Important	Very important	Neither unimportant or important	Very important											[4,4,4,3,2,4]	Very important	Very important	Very important	Important	Neither unimportant or important	Very important
2yp8m8iom6v7	Greater London	3	Walking	1	Public transport	5									[1,2,2]	Disagree	Neither agree/nor disagree	Neither agree/nor disagree					[3,2,3,1,3,3,3,2,3]	Important	Neither unimportant or important	Important	Unimportant	Important	Important	Important	Neither unimportant or important	Important											[1,2,3,4,2,3]	Unimportant	Neither unimportant or important	Important	Very important	Neither unimportant or important	Important
2yt8id7cov84	Munich	4	Public transport	5	Walking	1	Car	6							[3,4,3]	Agree	Strongly agree	Agree	[3,3,4]	Agree	Agree	Strongly agree	[-1,1,2,3,3,3,2,1,3]		Unimportant	Neither unimportant or important	Important	Important	Important	Neither unimportant or important	Unimportant	Important											[2,3,4,3,2,3]	Neither unimportant or important	Important	Very important	Important	Neither unimportant or important	Important
2yu9odu7hiy9	Munich	4	Public transport	5	Cycling	2	Walking	1	Public transport	5	Car	6	Walking	1	[4,4,3]	Strongly agree	Strongly agree	Agree					[3,3,4,2,2,3,4,1,3]	Important	Important	Very important	Neither unimportant or important	Neither unimportant or important	Important	Very important	Unimportant	Important											[3,4,4,3,1,3]	Important	Very important	Very important	Important	Unimportant	Important
2yx7gzn4gxu4	Helsinki Metropolitan Area	1	Walking	1	Cycling	2	Public transport	5							[4,2,2]	Strongly agree	Neither agree/nor disagree	Neither agree/nor disagree					[4,3,4,3,3,3,3,3,3]	Very important	Important	Very important	Important	Important	Important	Important	Important	Important											[3,3,3,3,3,3]	Important	Important	Important	Important	Important	Important
2yyj6hho2ci4	Munich	4	Cycling	2	Walking	1									[2,0,0]	Neither agree/nor disagree	Strongly disagree	Strongly disagree					[4,1,4,3,4,4,3,0,4]	Very important	Unimportant	Very important	Important	Very important	Very important	Important	Very unimportant	Very important											[1,3,3,4,2,3]	Unimportant	Important	Important	Very important	Neither unimportant or important	Important
2z3xpr88yjd3	Munich	4	Public transport	5	Cycling	2	Walking	1							[4,4,4]	Strongly agree	Strongly agree	Strongly agree					[4,3,3,4,3,2,3,3,2]	Very important	Important	Important	Very important	Important	Neither unimportant or important	Important	Important	Neither unimportant or important											[3,3,3,3,3,3]	Important	Important	Important	Important	Important	Important
2zd9c9989vg6	Munich	4	Cycling	2	Walking	1	Car	6							[1,1,3]	Disagree	Disagree	Agree					[2,2,2,2,2,2,2,2,2]	Neither unimportant or important	Neither unimportant or important	Neither unimportant or important	Neither unimportant or important	Neither unimportant or important	Neither unimportant or important	Neither unimportant or important	Neither unimportant or important	Neither unimportant or important											[1,2,2,1,2,3]	Unimportant	Neither unimportant or important	Neither unimportant or important	Unimportant	Neither unimportant or important	Important
2ze4nkp43zk4	Helsinki Metropolitan Area	1	Car	6	Walking	1									[1,1,1]	Disagree	Disagree	Disagree					[3,3,3,3,3,3,3,3,4]	Important	Important	Important	Important	Important	Important	Important	Important	Very important											[1,2,3,1,1,3]	Unimportant	Neither unimportant or important	Important	Unimportant	Unimportant	Important
2ze83gy9wb96	Helsinki Metropolitan Area	1	Walking	1	Cycling	2	Public transport	5							[3,3,3]	Agree	Agree	Agree					[4,2,2,3,3,4,4,2,3]	Very important	Neither unimportant or important	Neither unimportant or important	Important	Important	Very important	Very important	Neither unimportant or important	Important											[3,3,3,3,2,3]	Important	Important	Important	Important	Neither unimportant or important	Important
2zg6h4cmc6k9	Greater London	3	Cycling	2	Electric scooter	4	Electric bike	3							[1,1,2]	Disagree	Disagree	Neither agree/nor disagree					[3,3,3,3,3,3,3,3,3]	Important	Important	Important	Important	Important	Important	Important	Important	Important											[3,3,3,3,3,3]	Important	Important	Important	Important	Important	Important
2zg9dzg672o7	Las Palmas	5	Car	6	Walking	1									[3,1,3]	Agree	Disagree	Agree					[3,3,2,-1,-1,-1,-1,-1,-1]	Important	Important	Neither unimportant or important																	[3,2,-1,3,2,3]	Important	Neither unimportant or important		Important	Neither unimportant or important	Important
2zh8ha4a2mf8	Las Palmas	5	Public transport	5	Walking	1	Car	6							[1,3,2]	Disagree	Agree	Neither agree/nor disagree					[2,3,1,1,2,3,3,2,2]	Neither unimportant or important	Important	Unimportant	Unimportant	Neither unimportant or important	Important	Important	Neither unimportant or important	Neither unimportant or important											[1,2,3,3,2,2]	Unimportant	Neither unimportant or important	Important	Important	Neither unimportant or important	Neither unimportant or important
2zi2zti4dkg3	Greater London	3	Public transport	5	Walking	1									[1,2,1]	Disagree	Neither agree/nor disagree	Disagree					[3,3,2,1,3,3,3,2,2]	Important	Important	Neither unimportant or important	Unimportant	Important	Important	Important	Neither unimportant or important	Neither unimportant or important											[2,3,2,2,2,3]	Neither unimportant or important	Important	Neither unimportant or important	Neither unimportant or important	Neither unimportant or important	Important
2zi3vp9ib6m9	Las Palmas	5	Car	6	Electric scooter	4	Public transport	5	Car	6	Public transport	5			[2,3,3]	Neither agree/nor disagree	Agree	Agree					[3,1,1,1,1,3,3,1,1]	Important	Unimportant	Unimportant	Unimportant	Unimportant	Important	Important	Unimportant	Unimportant											[1,3,3,1,1,3]	Unimportant	Important	Important	Unimportant	Unimportant	Important
2zi8p36s26de	Las Palmas	5	Car	6	Public transport	5	Walking	1	Car	6	Car	6	Car	6	[3,3,3]	Agree	Agree	Agree					[3,3,4,3,3,3,3,1,3]	Important	Important	Very important	Important	Important	Important	Important	Unimportant	Important											[3,3,3,4,2,3]	Important	Important	Important	Very important	Neither unimportant or important	Important
2zk8pru7f2g4	Helsinki Metropolitan Area	1	Car	6	Walking	1	Public transport	5							[3,4,4]	Agree	Strongly agree	Strongly agree					[3,1,2,1,4,4,4,0,0]	Important	Unimportant	Neither unimportant or important	Unimportant	Very important	Very important	Very important	Very unimportant	Very unimportant											[4,2,3,4,1,4]	Very important	Neither unimportant or important	Important	Very important	Unimportant	Very important
2zl67i8ygc37	Munich	4	Cycling	2	Car	6	Walking	1							[3,3,3]	Agree	Agree	Agree					[3,2,2,-1,2,3,-1,3,-1]	Important	Neither unimportant or important	Neither unimportant or important		Neither unimportant or important	Important		Important		[3,2,2,3,3,3,3,2,2]	Important	Neither unimportant or important	Neither unimportant or important	Important	Important	Important	Important	Neither unimportant or important	Neither unimportant or important	[1,1,3,2,-1,-1]	Unimportant	Unimportant	Important	Neither unimportant or important
2zr6s847yvp6	Greater London	3	Walking	1	Public transport	5									[1,1,1]	Disagree	Disagree	Disagree					[3,1,3,3,1,0,1,1,1]	Important	Unimportant	Important	Important	Unimportant	Very unimportant	Unimportant	Unimportant	Unimportant											[3,2,2,0,0,0]	Important	Neither unimportant or important	Neither unimportant or important	Very unimportant	Very unimportant	Very unimportant
2zu7oxg884d9	Helsinki Metropolitan Area	1	Walking	1	Cycling	2	Public transport	5	Public transport	5	Walking	1	Car	6	[1,3,3]	Disagree	Agree	Agree					[3,1,3,3,2,2,3,3,3]	Important	Unimportant	Important	Important	Neither unimportant or important	Neither unimportant or important	Important	Important	Important											[3,3,2,2,2,2]	Important	Important	Neither unimportant or important	Neither unimportant or important	Neither unimportant or important	Neither unimportant or important
2zy2gdr3wka8	Greater London	3	Car	6	Electric bike	3	Electric scooter	4							[3,3,4]	Agree	Agree	Strongly agree					[3,4,3,3,4,3,4,3,3]	Important	Very important	Important	Important	Very important	Important	Very important	Important	Important											[3,3,4,3,4,4]	Important	Important	Very important	Important	Very important	Very important
2zz2ayb4stz8	Greater London	3	Car	6	Public transport	5	Walking	1	Car	6	Car	6	Car	6	[1,1,1]	Disagree	Disagree	Disagree					[3,3,2,2,3,3,3,2,3]	Important	Important	Neither unimportant or important	Neither unimportant or important	Important	Important	Important	Neither unimportant or important	Important											[2,2,2,3,3,3]	Neither unimportant or important	Neither unimportant or important	Neither unimportant or important	Important	Important	Important
2zz9nnw97s24	Greater London	3	Walking	1	Public transport	5									[2,2,2]	Neither agree/nor disagree	Neither agree/nor disagree	Neither agree/nor disagree					[2,3,3,3,3,3,3,2,3]	Neither unimportant or important	Important	Important	Important	Important	Important	Important	Neither unimportant or important	Important											[2,3,3,2,2,3]	Neither unimportant or important	Important	Important	Neither unimportant or important	Neither unimportant or important	Important
2zzp47mhv4m4	Greater London	3	Walking	1	Public transport	5	Car	6							[2,2,2]	Neither agree/nor disagree	Neither agree/nor disagree	Neither agree/nor disagree					[3,3,3,3,3,3,3,3,3]	Important	Important	Important	Important	Important	Important	Important	Important	Important											[3,3,3,3,3,3]	Important	Important	Important	Important	Important	Important
324lct9uzv79	Helsinki Metropolitan Area	1	Car	6											[4,4,3]	Strongly agree	Strongly agree	Agree					[3,3,4,4,2,2,3,3,4]	Important	Important	Very important	Very important	Neither unimportant or important	Neither unimportant or important	Important	Important	Very important											[2,3,4,3,4,4]	Neither unimportant or important	Important	Very important	Important	Very important	Very important
327u8njs8xga	Helsinki Metropolitan Area	1	Walking	1	Car	6									[2,3,-1]	Neither agree/nor disagree	Agree						[3,3,-1,0,3,3,4,0,3]	Important	Important		Very unimportant	Important	Important	Very important	Very unimportant	Important											[1,2,4,4,1,4]	Unimportant	Neither unimportant or important	Very important	Very important	Unimportant	Very important
32a4rcg3rug6	Greater London	3	Public transport	5	Cycling	2	Walking	1							[3,3,3]	Agree	Agree	Agree					[3,2,2,2,4,3,4,2,1]	Important	Neither unimportant or important	Neither unimportant or important	Neither unimportant or important	Very important	Important	Very important	Neither unimportant or important	Unimportant
32ak9sp6wvl4	Greater London	3	Public transport	5	Walking	1	Cycling	2	Public transport	5	Car	6	Car	6	[3,1,1]	Agree	Disagree	Disagree					[4,4,4,2,4,4,3,2,3]	Very important	Very important	Very important	Neither unimportant or important	Very important	Very important	Important	Neither unimportant or important	Important											[3,3,3,3,3,4]	Important	Important	Important	Important	Important	Very important
32anj4gv27sa	Greater London	3	Car	6	Walking	1	Public transport	5							[2,2,3]	Neither agree/nor disagree	Neither agree/nor disagree	Agree					[2,3,3,3,-1,3,3,3,3]	Neither unimportant or important	Important	Important	Important		Important	Important	Important	Important											[2,2,3,3,3,3]	Neither unimportant or important	Neither unimportant or important	Important	Important	Important	Important
32cm2w97ncu4	Las Palmas	5	Walking	1	Public transport	5	Car	6							[1,1,1]	Disagree	Disagree	Disagree					[2,3,2,3,2,3,2,4,3]	Neither unimportant or important	Important	Neither unimportant or important	Important	Neither unimportant or important	Important	Neither unimportant or important	Very important	Important											[3,3,3,2,4,4]	Important	Important	Important	Neither unimportant or important	Very important	Very important
32eia6cmv8y9	Las Palmas	5	Walking	1	Public transport	5	Car	6							[2,3,2]	Neither agree/nor disagree	Agree	Neither agree/nor disagree					[3,4,2,2,3,2,2,3,2]	Important	Very important	Neither unimportant or important	Neither unimportant or important	Important	Neither unimportant or important	Neither unimportant or important	Important	Neither unimportant or important											[3,3,4,4,2,3]	Important	Important	Very important	Very important	Neither unimportant or important	Important
32hej6azp8k6	Greater London	3	Walking	1	Public transport	5	Car	6							[3,3,3]	Agree	Agree	Agree					[3,2,2,2,2,3,3,2,3]	Important	Neither unimportant or important	Neither unimportant or important	Neither unimportant or important	Neither unimportant or important	Important	Important	Neither unimportant or important	Important											[2,2,2,3,3,4]	Neither unimportant or important	Neither unimportant or important	Neither unimportant or important	Important	Important	Very important
32k4j3kcm8e4	Greater London	3	Cycling	2	Walking	1	Public transport	5	Public transport	5	Cycling	2	Walking	1	[0,0,0]	Strongly disagree	Strongly disagree	Strongly disagree					[3,3,1,2,3,3,3,2,3]	Important	Important	Unimportant	Neither unimportant or important	Important	Important	Important	Neither unimportant or important	Important											[3,2,3,2,2,3]	Important	Neither unimportant or important	Important	Neither unimportant or important	Neither unimportant or important	Important
32l7g6us2cp7	Greater London	3	Public transport	5	Walking	1	Public transport	5							[2,2,1]	Neither agree/nor disagree	Neither agree/nor disagree	Disagree					[-1,3,2,2,2,2,3,2,2]		Important	Neither unimportant or important	Neither unimportant or important	Neither unimportant or important	Neither unimportant or important	Important	Neither unimportant or important	Neither unimportant or important											[2,2,2,2,2,3]	Neither unimportant or important	Neither unimportant or important	Neither unimportant or important	Neither unimportant or important	Neither unimportant or important	Important
32nlz6twm493	Helsinki Metropolitan Area	1	Public transport	5	Walking	1									[1,3,4]	Disagree	Agree	Strongly agree					[3,3,3,2,2,3,2,2,-1]	Important	Important	Important	Neither unimportant or important	Neither unimportant or important	Important	Neither unimportant or important	Neither unimportant or important												[3,3,3,3,3,3]	Important	Important	Important	Important	Important	Important
32nuf76eam93	Munich	4	Public transport	5											[3,3,3]	Agree	Agree	Agree					[2,2,2,2,2,2,2,2,2]	Neither unimportant or important	Neither unimportant or important	Neither unimportant or important	Neither unimportant or important	Neither unimportant or important	Neither unimportant or important	Neither unimportant or important	Neither unimportant or important	Neither unimportant or important											[3,3,3,3,-1,-1]	Important	Important	Important	Important
32oyz4knh497	Munich	4	Cycling	2	Electric bike	3	Walking	1							[1,3,3]	Disagree	Agree	Agree					[3,4,2,3,2,2,2,4,3]	Important	Very important	Neither unimportant or important	Important	Neither unimportant or important	Neither unimportant or important	Neither unimportant or important	Very important	Important											[3,3,3,2,4,4]	Important	Important	Important	Neither unimportant or important	Very important	Very important
32xjs6jx6up6	Munich	4	Electric bike	3	Car	6	Walking	1							[2,1,3]	Neither agree/nor disagree	Disagree	Agree					[3,3,1,1,1,3,3,3,3]	Important	Important	Unimportant	Unimportant	Unimportant	Important	Important	Important	Important											[1,1,3,3,1,3]	Unimportant	Unimportant	Important	Important	Unimportant	Important
32xtm8nhy779	Greater London	3	Car	6	Cycling	2	Public transport	5	Car	6	Public transport	5	Cycling	2	[3,4,3]	Agree	Strongly agree	Agree	[3,3,3]	Agree	Agree	Agree	[4,1,3,3,4,-1,4,2,4]	Very important	Unimportant	Important	Important	Very important		Very important	Neither unimportant or important	Very important											[4,3,4,3,4,4]	Very important	Important	Very important	Important	Very important	Very important
336bvv94xia3	Las Palmas	5	Walking	1	Car	6	Public transport	5							[3,3,3]	Agree	Agree	Agree					[3,3,3,3,3,3,3,3,3]	Important	Important	Important	Important	Important	Important	Important	Important	Important											[3,3,3,3,3,3]	Important	Important	Important	Important	Important	Important
3377zfn4z9w7	Greater London	3	Car	6	Walking	1	Public transport	5							[2,3,3]	Neither agree/nor disagree	Agree	Agree					[3,3,2,2,2,3,2,2,2]	Important	Important	Neither unimportant or important	Neither unimportant or important	Neither unimportant or important	Important	Neither unimportant or important	Neither unimportant or important	Neither unimportant or important											[3,2,3,2,2,3]	Important	Neither unimportant or important	Important	Neither unimportant or important	Neither unimportant or important	Important
33822spa9sk3	Helsinki Metropolitan Area	1	Car	6	Public transport	5	Walking	1	Public transport	5	Car	6	Walking	1	[3,4,4]	Agree	Strongly agree	Strongly agree					[4,4,3,2,3,3,4,3,2]	Very important	Very important	Important	Neither unimportant or important	Important	Important	Very important	Important	Neither unimportant or important	[4,4,3,2,4,4,4,4,2]	Very important	Very important	Important	Neither unimportant or important	Very important	Very important	Very important	Very important	Neither unimportant or important	[3,3,3,3,3,4]	Important	Important	Important	Important	Important	Very important
33apz9vni7l3	Helsinki Metropolitan Area	1	Public transport	5	Walking	1	Cycling	2							[3,4,4]	Agree	Strongly agree	Strongly agree					[3,3,3,1,3,3,3,3,1]	Important	Important	Important	Unimportant	Important	Important	Important	Important	Unimportant											[3,2,3,2,1,3]	Important	Neither unimportant or important	Important	Neither unimportant or important	Unimportant	Important
33cxz39u74h7	Helsinki Metropolitan Area	1	Car	6	Public transport	5	Walking	1	Car	6	Public transport	5	Public transport	5	[2,3,3]	Neither agree/nor disagree	Agree	Agree	[3,3,3]	Agree	Agree	Agree	[3,3,3,3,3,3,4,2,4]	Important	Important	Important	Important	Important	Important	Very important	Neither unimportant or important	Very important	[3,3,3,3,4,4,4,-1,-1]	Important	Important	Important	Important	Very important	Very important	Very important			[3,-1,4,4,4,4]	Important		Very important	Very important	Very important	Very important
33gf2t2ys9j3	Greater London	3	Walking	1	Public transport	5	Car	6							[2,2,3]	Neither agree/nor disagree	Neither agree/nor disagree	Agree	[2,2,3]	Neither agree/nor disagree	Neither agree/nor disagree	Agree	[2,3,4,4,3,3,3,3,4]	Neither unimportant or important	Important	Very important	Very important	Important	Important	Important	Important	Very important											[3,3,4,3,2,3]	Important	Important	Very important	Important	Neither unimportant or important	Important
33ix3pxd9vg4	Helsinki Metropolitan Area	1	Walking	1	Cycling	2	Car	6							[1,3,3]	Disagree	Agree	Agree					[1,1,3,3,2,2,3,3,2]	Unimportant	Unimportant	Important	Important	Neither unimportant or important	Neither unimportant or important	Important	Important	Neither unimportant or important	[2,2,2,2,3,3,2,1,3]	Neither unimportant or important	Neither unimportant or important	Neither unimportant or important	Neither unimportant or important	Important	Important	Neither unimportant or important	Unimportant	Important	[3,3,3,3,2,2]	Important	Important	Important	Important	Neither unimportant or important	Neither unimportant or important
33jl9zon9ug9	Las Palmas	5	Electric bike	3	Walking	1	Car	6							[4,3,4]	Strongly agree	Agree	Strongly agree					[4,3,4,4,3,4,4,4,4]	Very important	Important	Very important	Very important	Important	Very important	Very important	Very important	Very important											[4,3,4,4,4,4]	Very important	Important	Very important	Very important	Very important	Very important
33kjs3rws2x8	Helsinki Metropolitan Area	1	Walking	1	Public transport	5	Cycling	2							[2,2,2]	Neither agree/nor disagree	Neither agree/nor disagree	Neither agree/nor disagree					[4,3,3,4,4,2,4,3,2]	Very important	Important	Important	Very important	Very important	Neither unimportant or important	Very important	Important	Neither unimportant or important											[3,4,2,3,3,3]	Important	Very important	Neither unimportant or important	Important	Important	Important
33kzj932bv2a	Las Palmas	5	Public transport	5	Walking	1	Car	6							[0,2,2]	Strongly disagree	Neither agree/nor disagree	Neither agree/nor disagree	[3,3,3]	Agree	Agree	Agree	[3,3,3,3,1,3,3,2,2]	Important	Important	Important	Important	Unimportant	Important	Important	Neither unimportant or important	Neither unimportant or important											[3,3,4,4,2,3]	Important	Important	Very important	Very important	Neither unimportant or important	Important
33l9ne46opy6	Greater London	3	Walking	1	Car	6			Car	6	Walking	1			[1,1,1]	Disagree	Disagree	Disagree					[1,3,3,1,3,3,3,1,1]	Unimportant	Important	Important	Unimportant	Important	Important	Important	Unimportant	Unimportant											[1,1,1,1,3,3]	Unimportant	Unimportant	Unimportant	Unimportant	Important	Important
33p4ehb6hii7	Greater London	3	Walking	1	Public transport	5	Car	6							[0,0,3]	Strongly disagree	Strongly disagree	Agree					[4,4,4,4,4,4,4,4,1]	Very important	Very important	Very important	Very important	Very important	Very important	Very important	Very important	Unimportant											[3,1,1,4,4,4]	Important	Unimportant	Unimportant	Very important	Very important	Very important
33rke4i3fsg7	Greater London	3	Walking	1	Car	6	Car	6	Car	6	Car	6	Walking	1	[0,1,0]	Strongly disagree	Disagree	Strongly disagree	[-1,3,1]		Agree	Disagree	[1,3,3,-1,3,3,4,2,2]	Unimportant	Important	Important		Important	Important	Very important	Neither unimportant or important	Neither unimportant or important	[1,4,2,2,4,4,4,2,2]	Unimportant	Very important	Neither unimportant or important	Neither unimportant or important	Very important	Very important	Very important	Neither unimportant or important	Neither unimportant or important	[2,2,2,3,2,3]	Neither unimportant or important	Neither unimportant or important	Neither unimportant or important	Important	Neither unimportant or important	Important
33ueb37csx2a	Greater London	3	Car	6	Walking	1	Public transport	5							[0,0,0]	Strongly disagree	Strongly disagree	Strongly disagree					[2,3,3,3,3,3,4,2,3]	Neither unimportant or important	Important	Important	Important	Important	Important	Very important	Neither unimportant or important	Important											[3,4,4,4,2,4]	Important	Very important	Very important	Very important	Neither unimportant or important	Very important
33ybw4c2cdd3	Greater London	3	Car	6	Walking	1	Public transport	5							[2,2,2]	Neither agree/nor disagree	Neither agree/nor disagree	Neither agree/nor disagree					[2,3,3,3,3,2,3,2,3]	Neither unimportant or important	Important	Important	Important	Important	Neither unimportant or important	Important	Neither unimportant or important	Important											[3,3,3,3,2,2]	Important	Important	Important	Important	Neither unimportant or important	Neither unimportant or important
34anb4bsg774	Greater London	3	Public transport	5	Walking	1									[1,1,0]	Disagree	Disagree	Strongly disagree					[3,3,3,3,3,3,-1,-1,-1]	Important	Important	Important	Important	Important	Important														[1,1,1,1,1,1]	Unimportant	Unimportant	Unimportant	Unimportant	Unimportant	Unimportant
34cae4oyw9r3	Helsinki Metropolitan Area	1	Cycling	2	Car	6									[3,4,3]	Agree	Strongly agree	Agree					[3,3,3,3,4,3,3,3,3]	Important	Important	Important	Important	Very important	Important	Important	Important	Important											[3,3,3,2,2,2]	Important	Important	Important	Neither unimportant or important	Neither unimportant or important	Neither unimportant or important
34dhb9udj7zo	Helsinki Metropolitan Area	1	Cycling	2	Walking	1	Car	6	Car	6					[2,3,3]	Neither agree/nor disagree	Agree	Agree					[3,1,-1,3,3,3,3,-1,3]	Important	Unimportant		Important	Important	Important	Important		Important											[3,3,3,4,2,3]	Important	Important	Important	Very important	Neither unimportant or important	Important
34el2ccy9m3a	Greater London	3	Cycling	2	Walking	1	Electric bike	3							[3,3,3]	Agree	Agree	Agree					[2,3,4,4,4,3,3,3,3]	Neither unimportant or important	Important	Very important	Very important	Very important	Important	Important	Important	Important											[4,4,3,4,3,3]	Very important	Very important	Important	Very important	Important	Important
34fms9zrz9v7	Munich	4	Walking	1	Cycling	2	Car	6							[4,2,3]	Strongly agree	Neither agree/nor disagree	Agree					[3,2,3,4,2,-1,2,3,4]	Important	Neither unimportant or important	Important	Very important	Neither unimportant or important		Neither unimportant or important	Important	Very important											[2,3,4,2,2,3]	Neither unimportant or important	Important	Very important	Neither unimportant or important	Neither unimportant or important	Important
34fva2ow8fl6	Munich	4	Cycling	2	Electric scooter	4	Public transport	5	Public transport	5	Car	6	Cycling	2	[3,3,4]	Agree	Agree	Strongly agree					[3,3,3,1,3,3,2,1,-1]	Important	Important	Important	Unimportant	Important	Important	Neither unimportant or important	Unimportant												[2,2,1,3,1,3]	Neither unimportant or important	Neither unimportant or important	Unimportant	Important	Unimportant	Important
34jy2tmc3zs6	Helsinki Metropolitan Area	1	Cycling	2	Electric scooter	4	Public transport	5							[3,1,4]	Agree	Disagree	Strongly agree	[3,2,4]	Agree	Neither agree/nor disagree	Strongly agree	[0,1,3,3,2,2,2,2,2]	Very unimportant	Unimportant	Important	Important	Neither unimportant or important	Neither unimportant or important	Neither unimportant or important	Neither unimportant or important	Neither unimportant or important											[0,2,2,4,4,2]	Very unimportant	Neither unimportant or important	Neither unimportant or important	Very important	Very important	Neither unimportant or important
34szf23gh4i8	Munich	4	Car	6	Public transport	5	Walking	1							[1,1,2]	Disagree	Disagree	Neither agree/nor disagree					[3,3,1,1,2,3,1,1,1]	Important	Important	Unimportant	Unimportant	Neither unimportant or important	Important	Unimportant	Unimportant	Unimportant											[1,1,2,3,2,3]	Unimportant	Unimportant	Neither unimportant or important	Important	Neither unimportant or important	Important
34ult3oud2g3	Greater London	3	Walking	1	Cycling	2	Public transport	5	Public transport	5	Walking	1	Cycling	2	[3,3,3]	Agree	Agree	Agree					[1,1,3,3,-1,3,4,2,4]	Unimportant	Unimportant	Important	Important		Important	Very important	Neither unimportant or important	Very important											[0,4,4,4,2,2]	Very unimportant	Very important	Very important	Very important	Neither unimportant or important	Neither unimportant or important
34wbs7wnt2ea	Greater London	3	Public transport	5											[2,2,2]	Neither agree/nor disagree	Neither agree/nor disagree	Neither agree/nor disagree					[3,2,2,-1,-1,-1,-1,-1,-1]	Important	Neither unimportant or important	Neither unimportant or important																	[2,2,2,2,2,2]	Neither unimportant or important	Neither unimportant or important	Neither unimportant or important	Neither unimportant or important	Neither unimportant or important	Neither unimportant or important
34xkg9u4cdr6	Las Palmas	5	Car	6	Public transport	5	Walking	1							[3,2,3]	Agree	Neither agree/nor disagree	Agree					[2,2,2,2,2,2,2,2,3]	Neither unimportant or important	Neither unimportant or important	Neither unimportant or important	Neither unimportant or important	Neither unimportant or important	Neither unimportant or important	Neither unimportant or important	Neither unimportant or important	Important											[3,3,3,2,2,2]	Important	Important	Important	Neither unimportant or important	Neither unimportant or important	Neither unimportant or important
34yhf8e4ohf8	Greater London	3	Walking	1	Public transport	5	Car	6							[0,1,1]	Strongly disagree	Disagree	Disagree					[2,-1,2,2,3,3,3,2,2]	Neither unimportant or important		Neither unimportant or important	Neither unimportant or important	Important	Important	Important	Neither unimportant or important	Neither unimportant or important											[2,2,2,2,2,2]	Neither unimportant or important	Neither unimportant or important	Neither unimportant or important	Neither unimportant or important	Neither unimportant or important	Neither unimportant or important
34z4wj7upt7x	Helsinki Metropolitan Area	1	Cycling	2											[3,3,3]	Agree	Agree	Agree					[3,2,1,1,3,4,3,3,3]	Important	Neither unimportant or important	Unimportant	Unimportant	Important	Very important	Important	Important	Important											[3,2,2,3,3,3]	Important	Neither unimportant or important	Neither unimportant or important	Important	Important	Important
362va4pwo6m3	Greater London	3	Public transport	5											[3,1,2]	Agree	Disagree	Neither agree/nor disagree					[3,3,2,2,3,3,3,2,3]	Important	Important	Neither unimportant or important	Neither unimportant or important	Important	Important	Important	Neither unimportant or important	Important											[2,2,3,3,3,3]	Neither unimportant or important	Neither unimportant or important	Important	Important	Important	Important
364vyd7a9gea	Munich	4	Walking	1	Public transport	5	Cycling	2	Public transport	5	Walking	1	Car	6	[2,3,3]	Neither agree/nor disagree	Agree	Agree					[3,2,4,4,3,2,4,3,2]	Important	Neither unimportant or important	Very important	Very important	Important	Neither unimportant or important	Very important	Important	Neither unimportant or important											[3,3,4,4,2,3]	Important	Important	Very important	Very important	Neither unimportant or important	Important
366gm46tpv74	Las Palmas	5	Car	6	Walking	1	Public transport	5							[3,2,3]	Agree	Neither agree/nor disagree	Agree					[3,3,3,2,3,2,2,2,2]	Important	Important	Important	Neither unimportant or important	Important	Neither unimportant or important	Neither unimportant or important	Neither unimportant or important	Neither unimportant or important											[3,2,3,3,2,3]	Important	Neither unimportant or important	Important	Important	Neither unimportant or important	Important
367lu37cn4da	Helsinki Metropolitan Area	1	Car	6					Public transport	5	Walking	1	Car	6	[3,3,3]	Agree	Agree	Agree					[3,3,3,3,3,3,3,1,3]	Important	Important	Important	Important	Important	Important	Important	Unimportant	Important											[3,3,3,2,1,3]	Important	Important	Important	Neither unimportant or important	Unimportant	Important
367w4hpx8dc7	Las Palmas	5	Walking	1	Car	6									[3,1,1]	Agree	Disagree	Disagree					[0,3,3,3,3,3,3,1,3]	Very unimportant	Important	Important	Important	Important	Important	Important	Unimportant	Important											[1,3,3,3,3,3]	Unimportant	Important	Important	Important	Important	Important
3686dbg7voo4	Helsinki Metropolitan Area	1	Car	6	Cycling	2	Public transport	5							[1,3,2]	Disagree	Agree	Neither agree/nor disagree					[0,0,1,0,4,3,4,0,1]	Very unimportant	Very unimportant	Unimportant	Very unimportant	Very important	Important	Very important	Very unimportant	Unimportant											[4,1,3,4,2,4]	Very important	Unimportant	Important	Very important	Neither unimportant or important	Very important
36b8n6wp2is6	Las Palmas	5	Walking	1	Public transport	5	Car	6							[4,3,3]	Strongly agree	Agree	Agree					[1,4,3,2,3,3,4,1,3]	Unimportant	Very important	Important	Neither unimportant or important	Important	Important	Very important	Unimportant	Important											[3,3,4,3,2,4]	Important	Important	Very important	Important	Neither unimportant or important	Very important
36bkr7yl7y44	Greater London	3	Public transport	5	Public transport	5	Walking	1	Public transport	5	Public transport	5	Public transport	5	[0,0,0]	Strongly disagree	Strongly disagree	Strongly disagree					[4,4,0,0,4,4,2,0,0]	Very important	Very important	Very unimportant	Very unimportant	Very important	Very important	Neither unimportant or important	Very unimportant	Very unimportant											[2,2,4,4,2,4]	Neither unimportant or important	Neither unimportant or important	Very important	Very important	Neither unimportant or important	Very important
36da87tko3d7	Munich	4	Public transport	5	Public transport	5	Public transport	5							[3,0,0]	Agree	Strongly disagree	Strongly disagree					[4,2,2,3,3,3,3,-1,1]	Very important	Neither unimportant or important	Neither unimportant or important	Important	Important	Important	Important		Unimportant											[1,3,2,4,4,3]	Unimportant	Important	Neither unimportant or important	Very important	Very important	Important
36dve7mvn8d6	Las Palmas	5	Public transport	5	Electric bike	3	Car	6	Car	6	Public transport	5	Public transport	5	[2,2,3]	Neither agree/nor disagree	Neither agree/nor disagree	Agree	[3,3,3]	Agree	Agree	Agree	[3,1,3,2,1,3,3,1,3]	Important	Unimportant	Important	Neither unimportant or important	Unimportant	Important	Important	Unimportant	Important											[3,3,4,4,4,4]	Important	Important	Very important	Very important	Very important	Very important
36fus6gjn9z7	Las Palmas	5	Public transport	5	Walking	1									[1,3,3]	Disagree	Agree	Agree					[3,2,2,3,4,3,4,2,3]	Important	Neither unimportant or important	Neither unimportant or important	Important	Very important	Important	Very important	Neither unimportant or important	Important											[3,2,3,3,3,2]	Important	Neither unimportant or important	Important	Important	Important	Neither unimportant or important
36gt9s2hlw36	Helsinki Metropolitan Area	1	Walking	1	Public transport	5	Car	6							[3,3,4]	Agree	Agree	Strongly agree					[3,3,-1,3,4,3,3,4,2]	Important	Important		Important	Very important	Important	Important	Very important	Neither unimportant or important											[3,2,3,3,2,2]	Important	Neither unimportant or important	Important	Important	Neither unimportant or important	Neither unimportant or important
36hj9zxx6kc4	Greater London	3	Car	6	Electric scooter	4	Cycling	2	Electric scooter	4					[3,4,3]	Agree	Strongly agree	Agree					[3,2,4,4,2,4,3,2,3]	Important	Neither unimportant or important	Very important	Very important	Neither unimportant or important	Very important	Important	Neither unimportant or important	Important											[3,4,3,2,2,4]	Important	Very important	Important	Neither unimportant or important	Neither unimportant or important	Very important
36lo23it49x3	Munich	4	Electric bike	3	Cycling	2	Public transport	5							[2,2,3]	Neither agree/nor disagree	Neither agree/nor disagree	Agree					[2,3,3,2,3,3,3,3,4]	Neither unimportant or important	Important	Important	Neither unimportant or important	Important	Important	Important	Important	Very important	[3,3,2,2,3,3,2,2,3]	Important	Important	Neither unimportant or important	Neither unimportant or important	Important	Important	Neither unimportant or important	Neither unimportant or important	Important	[2,2,3,3,3,2]	Neither unimportant or important	Neither unimportant or important	Important	Important	Important	Neither unimportant or important
36n88rak9bn7	Greater London	3	Car	6	Public transport	5	Walking	1							[1,3,3]	Disagree	Agree	Agree	[3,3,3]	Agree	Agree	Agree	[1,1,3,3,3,1,3,1,1]	Unimportant	Unimportant	Important	Important	Important	Unimportant	Important	Unimportant	Unimportant											[3,2,2,3,1,3]	Important	Neither unimportant or important	Neither unimportant or important	Important	Unimportant	Important
36rho6ef28t8	Las Palmas	5	Walking	1	Car	6	Public transport	5							[3,3,3]	Agree	Agree	Agree					[2,3,3,3,3,3,3,3,3]	Neither unimportant or important	Important	Important	Important	Important	Important	Important	Important	Important											[3,3,3,3,3,3]	Important	Important	Important	Important	Important	Important
36w8lfy6d3c4	Munich	4	Car	6	Walking	1	Public transport	5							[2,3,3]	Neither agree/nor disagree	Agree	Agree					[3,2,3,3,3,3,2,3,2]	Important	Neither unimportant or important	Important	Important	Important	Important	Neither unimportant or important	Important	Neither unimportant or important											[3,2,3,2,3,3]	Important	Neither unimportant or important	Important	Neither unimportant or important	Important	Important
36x32irz48p4	Munich	4	Walking	1	Public transport	5	Cycling	2	Public transport	5	Car	6	Walking	1	[1,3,3]	Disagree	Agree	Agree	[3,3,3]	Agree	Agree	Agree	[4,3,2,1,0,2,2,2,1]	Very important	Important	Neither unimportant or important	Unimportant	Very unimportant	Neither unimportant or important	Neither unimportant or important	Neither unimportant or important	Unimportant											[3,1,1,0,3,2]	Important	Unimportant	Unimportant	Very unimportant	Important	Neither unimportant or important
374fif4kvu78	Las Palmas	5	Electric scooter	4	Electric bike	3	Car	6							[2,2,3]	Neither agree/nor disagree	Neither agree/nor disagree	Agree					[1,2,3,1,2,2,2,3,3]	Unimportant	Neither unimportant or important	Important	Unimportant	Neither unimportant or important	Neither unimportant or important	Neither unimportant or important	Important	Important											[1,2,2,1,2,2]	Unimportant	Neither unimportant or important	Neither unimportant or important	Unimportant	Neither unimportant or important	Neither unimportant or important
379n73xtc6r7	Las Palmas	5	Walking	1	Car	6	Cycling	2							[2,2,2]	Neither agree/nor disagree	Neither agree/nor disagree	Neither agree/nor disagree					[3,1,3,3,3,3,3,3,3]	Important	Unimportant	Important	Important	Important	Important	Important	Important	Important											[2,2,2,2,2,2]	Neither unimportant or important	Neither unimportant or important	Neither unimportant or important	Neither unimportant or important	Neither unimportant or important	Neither unimportant or important
37ebp4hbz47a	Munich	4	Cycling	2	Walking	1	Car	6							[1,4,0]	Disagree	Strongly agree	Strongly disagree					[2,4,4,4,3,4,4,3,0]	Neither unimportant or important	Very important	Very important	Very important	Important	Very important	Very important	Important	Very unimportant											[4,2,4,4,4,3]	Very important	Neither unimportant or important	Very important	Very important	Very important	Important
37f6sjx8h7g4	Munich	4	Cycling	2	Walking	1	Public transport	5	Public transport	5	Car	6	Walking	1	[1,3,3]	Disagree	Agree	Agree					[3,4,1,2,4,3,3,1,3]	Important	Very important	Unimportant	Neither unimportant or important	Very important	Important	Important	Unimportant	Important											[1,3,3,3,2,3]	Unimportant	Important	Important	Important	Neither unimportant or important	Important
37hcp8ur44d9	Helsinki Metropolitan Area	1	Cycling	2	Walking	1	Public transport	5	Walking	1	Public transport	5	Cycling	2	[3,3,3]	Agree	Agree	Agree	[-1,3,3]		Agree	Agree	[3,3,2,2,3,3,3,0,1]	Important	Important	Neither unimportant or important	Neither unimportant or important	Important	Important	Important	Very unimportant	Unimportant	[3,3,1,1,4,3,3,0,2]	Important	Important	Unimportant	Unimportant	Very important	Important	Important	Very unimportant	Neither unimportant or important	[1,3,3,2,1,3]	Unimportant	Important	Important	Neither unimportant or important	Unimportant	Important
37m2s2szt9k6	Las Palmas	5	Car	6	Walking	1	Public transport	5							[3,3,3]	Agree	Agree	Agree					[2,3,2,3,2,2,3,3,3]	Neither unimportant or important	Important	Neither unimportant or important	Important	Neither unimportant or important	Neither unimportant or important	Important	Important	Important											[3,2,3,2,3,2]	Important	Neither unimportant or important	Important	Neither unimportant or important	Important	Neither unimportant or important
37mkt47wa46c	Munich	4	Walking	1	Cycling	2	Public transport	5							[4,4,4]	Strongly agree	Strongly agree	Strongly agree	[4,4,4]	Strongly agree	Strongly agree	Strongly agree	[4,4,4,4,4,4,4,4,4]	Very important	Very important	Very important	Very important	Very important	Very important	Very important	Very important	Very important	[4,4,4,4,4,4,4,4,4]	Very important	Very important	Very important	Very important	Very important	Very important	Very important	Very important	Very important	[4,4,4,4,4,4]	Very important	Very important	Very important	Very important	Very important	Very important
37nz8d2hm477	Helsinki Metropolitan Area	1	Walking	1	Walking	1	Car	6							[3,3,4]	Agree	Agree	Strongly agree					[3,3,3,3,4,3,3,3,3]	Important	Important	Important	Important	Very important	Important	Important	Important	Important											[4,3,3,3,3,3]	Very important	Important	Important	Important	Important	Important
37o4yvf2f9e4	Las Palmas	5	Public transport	5	Walking	1	Car	6							[0,2,0]	Strongly disagree	Neither agree/nor disagree	Strongly disagree					[3,2,4,1,3,4,3,2,4]	Important	Neither unimportant or important	Very important	Unimportant	Important	Very important	Important	Neither unimportant or important	Very important											[2,4,2,3,4,4]	Neither unimportant or important	Very important	Neither unimportant or important	Important	Very important	Very important
37pw67vj3s3m	Munich	4	Car	6	Walking	1	Public transport	5	Car	6	Public transport	5			[2,2,2]	Neither agree/nor disagree	Neither agree/nor disagree	Neither agree/nor disagree					[3,2,2,2,3,3,2,2,3]	Important	Neither unimportant or important	Neither unimportant or important	Neither unimportant or important	Important	Important	Neither unimportant or important	Neither unimportant or important	Important											[2,2,2,2,2,3]	Neither unimportant or important	Neither unimportant or important	Neither unimportant or important	Neither unimportant or important	Neither unimportant or important	Important
37tmc63lyi34	Munich	4	Cycling	2	Walking	1	Public transport	5							[3,3,3]	Agree	Agree	Agree					[3,3,3,1,1,3,4,1,1]	Important	Important	Important	Unimportant	Unimportant	Important	Very important	Unimportant	Unimportant											[1,1,1,3,1,3]	Unimportant	Unimportant	Unimportant	Important	Unimportant	Important
37uow6jn3328	Munich	4	Car	6											[4,4,4]	Strongly agree	Strongly agree	Strongly agree					[4,4,4,4,4,4,4,4,4]	Very important	Very important	Very important	Very important	Very important	Very important	Very important	Very important	Very important											[4,4,4,4,4,-1]	Very important	Very important	Very important	Very important	Very important
37v8vw9f3pj6	Helsinki Metropolitan Area	1	Walking	1	Public transport	5	Cycling	2	Public transport	5	Walking	1	Cycling	2	[4,4,4]	Strongly agree	Strongly agree	Strongly agree	[4,4,4]	Strongly agree	Strongly agree	Strongly agree	[4,4,3,3,4,3,4,2,3]	Very important	Very important	Important	Important	Very important	Important	Very important	Neither unimportant or important	Important	[4,3,3,2,3,2,4,2,3]	Very important	Important	Important	Neither unimportant or important	Important	Neither unimportant or important	Very important	Neither unimportant or important	Important	[2,3,3,3,3,3]	Neither unimportant or important	Important	Important	Important	Important	Important
37wbh3ggj3va	Munich	4	Cycling	2	Public transport	5	Walking	1	Public transport	5	Walking	1	Electric scooter	4	[3,3,3]	Agree	Agree	Agree					[3,4,4,4,2,3,3,3,3]	Important	Very important	Very important	Very important	Neither unimportant or important	Important	Important	Important	Important	[3,3,4,4,3,2,3,3,4]	Important	Important	Very important	Very important	Important	Neither unimportant or important	Important	Important	Very important	[3,4,2,3,3,3]	Important	Very important	Neither unimportant or important	Important	Important	Important
37y2ujh6vl87	Greater London	3	Public transport	5	Walking	1	Car	6							[1,2,2]	Disagree	Neither agree/nor disagree	Neither agree/nor disagree	[3,2,1]	Agree	Neither agree/nor disagree	Disagree	[2,3,4,4,3,3,4,1,2]	Neither unimportant or important	Important	Very important	Very important	Important	Important	Very important	Unimportant	Neither unimportant or important											[3,4,2,2,3,3]	Important	Very important	Neither unimportant or important	Neither unimportant or important	Important	Important
37zd378hkh79	Munich	4	Walking	1	Cycling	2	Car	6							[0,2,4]	Strongly disagree	Neither agree/nor disagree	Strongly agree					[0,3,3,2,4,4,4,2,3]	Very unimportant	Important	Important	Neither unimportant or important	Very important	Very important	Very important	Neither unimportant or important	Important											[2,3,3,3,0,2]	Neither unimportant or important	Important	Important	Important	Very unimportant	Neither unimportant or important
37zek6gf4ul3	Helsinki Metropolitan Area	1	Public transport	5	Walking	1	Walking	1							[1,1,2]	Disagree	Disagree	Neither agree/nor disagree	[3,3,3]	Agree	Agree	Agree	[1,3,3,3,3,3,3,3,3]	Unimportant	Important	Important	Important	Important	Important	Important	Important	Important											[3,3,3,3,2,3]	Important	Important	Important	Important	Neither unimportant or important	Important
384xrm8fr7s3	Greater London	3	Walking	1	Public transport	5									[2,2,2]	Neither agree/nor disagree	Neither agree/nor disagree	Neither agree/nor disagree					[3,3,3,3,3,3,3,3,3]	Important	Important	Important	Important	Important	Important	Important	Important	Important											[3,3,3,3,3,3]	Important	Important	Important	Important	Important	Important
387fxp74h7z4	Greater London	3	Walking	1	Electric bike	3	Car	6							[3,2,3]	Agree	Neither agree/nor disagree	Agree					[3,3,3,3,1,3,3,3,2]	Important	Important	Important	Important	Unimportant	Important	Important	Important	Neither unimportant or important											[3,3,4,4,3,3]	Important	Important	Very important	Very important	Important	Important
38ad6woj66ns	Helsinki Metropolitan Area	1	Cycling	2	Car	6	Walking	1	Car	6					[1,3,3]	Disagree	Agree	Agree					[3,3,4,4,3,3,4,3,4]	Important	Important	Very important	Very important	Important	Important	Very important	Important	Very important											[4,3,4,2,0,3]	Very important	Important	Very important	Neither unimportant or important	Very unimportant	Important
38boz8wh9my4	Helsinki Metropolitan Area	1	Walking	1	Public transport	5	Car	6							[1,3,3]	Disagree	Agree	Agree					[3,2,4,4,4,3,3,1,2]	Important	Neither unimportant or important	Very important	Very important	Very important	Important	Important	Unimportant	Neither unimportant or important											[3,3,4,3,2,2]	Important	Important	Very important	Important	Neither unimportant or important	Neither unimportant or important
38hc7go4k49b	Helsinki Metropolitan Area	1	Walking	1	Cycling	2	Public transport	5							[2,3,3]	Neither agree/nor disagree	Agree	Agree					[1,3,4,3,3,3,4,3,4]	Unimportant	Important	Very important	Important	Important	Important	Very important	Important	Very important											[3,3,3,2,1,2]	Important	Important	Important	Neither unimportant or important	Unimportant	Neither unimportant or important
38hxr7ehi3a8	Greater London	3	Walking	1	Cycling	2	Public transport	5							[4,4,3]	Strongly agree	Strongly agree	Agree					[3,4,2,4,2,2,4,3,4]	Important	Very important	Neither unimportant or important	Very important	Neither unimportant or important	Neither unimportant or important	Very important	Important	Very important											[3,4,3,3,3,4]	Important	Very important	Important	Important	Important	Very important
38ief4bap2o4	Helsinki Metropolitan Area	1	Walking	1	Cycling	2	Public transport	5	Public transport	5	Walking	1	Car	6	[1,3,3]	Disagree	Agree	Agree					[3,2,3,3,3,3,3,2,2]	Important	Neither unimportant or important	Important	Important	Important	Important	Important	Neither unimportant or important	Neither unimportant or important	[4,3,3,3,3,4,4,2,2]	Very important	Important	Important	Important	Important	Very important	Very important	Neither unimportant or important	Neither unimportant or important	[3,3,3,2,3,4]	Important	Important	Important	Neither unimportant or important	Important	Very important
38l262uf39nv	Munich	4	Electric bike	3											[1,1,2]	Disagree	Disagree	Neither agree/nor disagree					[1,1,1,2,2,2,2,1,2]	Unimportant	Unimportant	Unimportant	Neither unimportant or important	Neither unimportant or important	Neither unimportant or important	Neither unimportant or important	Unimportant	Neither unimportant or important											[1,1,2,2,2,2]	Unimportant	Unimportant	Neither unimportant or important	Neither unimportant or important	Neither unimportant or important	Neither unimportant or important
38mn6ozx47gk	Munich	4	Public transport	5	Walking	1	Car	6							[0,1,1]	Strongly disagree	Disagree	Disagree					[1,2,3,4,0,0,2,0,2]	Unimportant	Neither unimportant or important	Important	Very important	Very unimportant	Very unimportant	Neither unimportant or important	Very unimportant	Neither unimportant or important											[2,1,2,3,1,2]	Neither unimportant or important	Unimportant	Neither unimportant or important	Important	Unimportant	Neither unimportant or important
38o9324yub38	Helsinki Metropolitan Area	1	Walking	1	Public transport	5	Car	6							[1,3,3]	Disagree	Agree	Agree					[3,3,2,1,3,3,4,2,3]	Important	Important	Neither unimportant or important	Unimportant	Important	Important	Very important	Neither unimportant or important	Important											[2,2,3,2,2,3]	Neither unimportant or important	Neither unimportant or important	Important	Neither unimportant or important	Neither unimportant or important	Important
38p3wr978ns8	Munich	4	Cycling	2	Walking	1	Car	6	Car	6	Walking	1	Public transport	5	[3,3,3]	Agree	Agree	Agree					[3,2,3,3,3,2,2,2,3]	Important	Neither unimportant or important	Important	Important	Important	Neither unimportant or important	Neither unimportant or important	Neither unimportant or important	Important											[2,2,3,3,2,2]	Neither unimportant or important	Neither unimportant or important	Important	Important	Neither unimportant or important	Neither unimportant or important
38rcj23nur76	Helsinki Metropolitan Area	1	Walking	1	Public transport	5	Car	6							[3,3,4]	Agree	Agree	Strongly agree	[3,1,0]	Agree	Disagree	Strongly disagree	[0,1,4,3,1,1,3,3,3]	Very unimportant	Unimportant	Very important	Important	Unimportant	Unimportant	Important	Important	Important	[4,4,0,0,4,3,4,0,0]	Very important	Very important	Very unimportant	Very unimportant	Very important	Important	Very important	Very unimportant	Very unimportant	[4,4,4,3,1,1]	Very important	Very important	Very important	Important	Unimportant	Unimportant
38t2fps9ub76	Munich	4	Cycling	2	Walking	1	Car	6	Car	6	Cycling	2	Walking	1	[2,3,3]	Neither agree/nor disagree	Agree	Agree					[0,1,2,1,3,2,3,2,3]	Very unimportant	Unimportant	Neither unimportant or important	Unimportant	Important	Neither unimportant or important	Important	Neither unimportant or important	Important											[2,2,3,3,1,1]	Neither unimportant or important	Neither unimportant or important	Important	Important	Unimportant	Unimportant
38tx328wv2pu	Helsinki Metropolitan Area	1	Car	6											[1,1,1]	Disagree	Disagree	Disagree					[3,3,3,2,3,3,3,1,2]	Important	Important	Important	Neither unimportant or important	Important	Important	Important	Unimportant	Neither unimportant or important											[2,2,2,2,2,2]	Neither unimportant or important	Neither unimportant or important	Neither unimportant or important	Neither unimportant or important	Neither unimportant or important	Neither unimportant or important
38w4z3ckj439	Greater London	3	Walking	1	Cycling	2	Public transport	5	Walking	1	Public transport	5			[3,3,3]	Agree	Agree	Agree	[3,3,3]	Agree	Agree	Agree	[3,3,3,2,3,3,3,2,2]	Important	Important	Important	Neither unimportant or important	Important	Important	Important	Neither unimportant or important	Neither unimportant or important	[3,3,3,3,3,3,3,3,3]	Important	Important	Important	Important	Important	Important	Important	Important	Important	[3,2,3,3,2,2]	Important	Neither unimportant or important	Important	Important	Neither unimportant or important	Neither unimportant or important
38wgm2tf7ld4	Las Palmas	5	Car	6											[2,2,2]	Neither agree/nor disagree	Neither agree/nor disagree	Neither agree/nor disagree					[3,3,4,2,4,4,4,4,4]	Important	Important	Very important	Neither unimportant or important	Very important	Very important	Very important	Very important	Very important											[3,3,3,4,3,4]	Important	Important	Important	Very important	Important	Very important
38x6sj38h2r9	Helsinki Metropolitan Area	1	Walking	1	Cycling	2	Public transport	5							[1,3,3]	Disagree	Agree	Agree					[3,3,2,3,2,2,2,1,3]	Important	Important	Neither unimportant or important	Important	Neither unimportant or important	Neither unimportant or important	Neither unimportant or important	Unimportant	Important											[2,3,3,2,1,2]	Neither unimportant or important	Important	Important	Neither unimportant or important	Unimportant	Neither unimportant or important
392cfh48aok3	Greater London	3	Walking	1	Car	6	Public transport	5							[1,1,1]	Disagree	Disagree	Disagree					[3,3,3,3,3,3,3,3,-1]	Important	Important	Important	Important	Important	Important	Important	Important												[4,4,4,4,4,4]	Very important	Very important	Very important	Very important	Very important	Very important
392wft7zn9w8	Helsinki Metropolitan Area	1	Cycling	2	Public transport	5	Walking	1							[3,3,2]	Agree	Agree	Neither agree/nor disagree					[-1,-1,3,3,4,4,3,2,3]			Important	Important	Very important	Very important	Important	Neither unimportant or important	Important											[3,2,2,3,1,1]	Important	Neither unimportant or important	Neither unimportant or important	Important	Unimportant	Unimportant
393k37thg2dr	Greater London	3	Electric bike	3	Walking	1	Car	6	Car	6	Walking	1			[1,2,-1]	Disagree	Neither agree/nor disagree						[3,2,3,2,3,3,3,2,2]	Important	Neither unimportant or important	Important	Neither unimportant or important	Important	Important	Important	Neither unimportant or important	Neither unimportant or important											[2,2,2,3,2,3]	Neither unimportant or important	Neither unimportant or important	Neither unimportant or important	Important	Neither unimportant or important	Important
394o6m4ja3f6	Las Palmas	5	Walking	1	Public transport	5	Car	6							[0,1,1]	Strongly disagree	Disagree	Disagree					[0,4,4,4,4,3,4,2,3]	Very unimportant	Very important	Very important	Very important	Very important	Important	Very important	Neither unimportant or important	Important											[4,4,4,4,4,4]	Very important	Very important	Very important	Very important	Very important	Very important
396a3muu7yn9	Munich	4	Cycling	2	Walking	1	Public transport	5							[3,4,3]	Agree	Strongly agree	Agree					[3,4,4,3,4,3,3,4,3]	Important	Very important	Very important	Important	Very important	Important	Important	Very important	Important											[3,2,1,4,3,4]	Important	Neither unimportant or important	Unimportant	Very important	Important	Very important
397kkn7mci39	Munich	4	Car	6	Cycling	2	Walking	1							[2,2,3]	Neither agree/nor disagree	Neither agree/nor disagree	Agree					[3,2,2,2,3,2,2,2,2]	Important	Neither unimportant or important	Neither unimportant or important	Neither unimportant or important	Important	Neither unimportant or important	Neither unimportant or important	Neither unimportant or important	Neither unimportant or important											[1,2,3,3,2,3]	Unimportant	Neither unimportant or important	Important	Important	Neither unimportant or important	Important
398cyl9zna9a	Greater London	3	Walking	1	Car	6	Public transport	5	Car	6	Walking	1	Public transport	5	[2,-1,1]	Neither agree/nor disagree		Disagree					[4,4,3,3,3,2,4,2,3]	Very important	Very important	Important	Important	Important	Neither unimportant or important	Very important	Neither unimportant or important	Important											[2,3,3,3,2,3]	Neither unimportant or important	Important	Important	Important	Neither unimportant or important	Important
39a9yjg2rl93	Las Palmas	5	Public transport	5	Electric bike	3	Electric scooter	4							[1,3,3]	Disagree	Agree	Agree					[1,3,1,1,3,3,3,1,3]	Unimportant	Important	Unimportant	Unimportant	Important	Important	Important	Unimportant	Important											[2,2,3,3,3,4]	Neither unimportant or important	Neither unimportant or important	Important	Important	Important	Very important
39fje7bim8f3	Helsinki Metropolitan Area	1	Walking	1											[1,3,3]	Disagree	Agree	Agree					[3,4,3,2,3,4,3,1,4]	Important	Very important	Important	Neither unimportant or important	Important	Very important	Important	Unimportant	Very important											[1,1,2,2,1,3]	Unimportant	Unimportant	Neither unimportant or important	Neither unimportant or important	Unimportant	Important
39fz77r6rlt7	Helsinki Metropolitan Area	1	Walking	1	Cycling	2	Public transport	5							[1,2,3]	Disagree	Neither agree/nor disagree	Agree					[3,3,1,3,3,3,3,0,3]	Important	Important	Unimportant	Important	Important	Important	Important	Very unimportant	Important											[3,1,3,1,3,3]	Important	Unimportant	Important	Unimportant	Important	Important
39ib8jrz3afa	Munich	4	Car	6	Electric scooter	4	Electric bike	3	Car	6	Public transport	5	Walking	1	[3,3,3]	Agree	Agree	Agree					[3,2,3,2,3,3,3,2,4]	Important	Neither unimportant or important	Important	Neither unimportant or important	Important	Important	Important	Neither unimportant or important	Very important											[3,2,2,2,2,3]	Important	Neither unimportant or important	Neither unimportant or important	Neither unimportant or important	Neither unimportant or important	Important
39m8thw4b27a	Las Palmas	5	Car	6	Public transport	5	Walking	1							[2,4,3]	Neither agree/nor disagree	Strongly agree	Agree					[3,4,4,3,4,4,4,2,3]	Important	Very important	Very important	Important	Very important	Very important	Very important	Neither unimportant or important	Important	[4,2,2,3,4,4,4,2,4]	Very important	Neither unimportant or important	Neither unimportant or important	Important	Very important	Very important	Very important	Neither unimportant or important	Very important	[3,4,4,4,2,3]	Important	Very important	Very important	Very important	Neither unimportant or important	Important
39myg8aj4dma	Helsinki Metropolitan Area	1	Car	6											[1,1,1]	Disagree	Disagree	Disagree					[3,3,2,2,3,2,2,2,2]	Important	Important	Neither unimportant or important	Neither unimportant or important	Important	Neither unimportant or important	Neither unimportant or important	Neither unimportant or important	Neither unimportant or important											[1,1,1,1,1,1]	Unimportant	Unimportant	Unimportant	Unimportant	Unimportant	Unimportant
39ryn3ujt8a7	Munich	4	Walking	1	Electric bike	3	Electric scooter	4	Walking	1	Electric bike	3	Electric scooter	4	[3,3,3]	Agree	Agree	Agree					[1,3,3,3,3,2,4,2,2]	Unimportant	Important	Important	Important	Important	Neither unimportant or important	Very important	Neither unimportant or important	Neither unimportant or important											[3,2,3,3,3,4]	Important	Neither unimportant or important	Important	Important	Important	Very important
39t4v3cap3e6	Las Palmas	5	Public transport	5	Car	6	Walking	1							[4,4,4]	Strongly agree	Strongly agree	Strongly agree					[3,4,4,4,4,4,4,4,4]	Important	Very important	Very important	Very important	Very important	Very important	Very important	Very important	Very important	[4,4,4,4,4,4,4,4,4]	Very important	Very important	Very important	Very important	Very important	Very important	Very important	Very important	Very important	[4,4,4,4,4,4]	Very important	Very important	Very important	Very important	Very important	Very important
39yz38p4mpl2	Las Palmas	5	Electric scooter	4	Car	6									[2,2,2]	Neither agree/nor disagree	Neither agree/nor disagree	Neither agree/nor disagree					[3,3,3,2,4,4,3,2,3]	Important	Important	Important	Neither unimportant or important	Very important	Very important	Important	Neither unimportant or important	Important											[2,2,3,3,3,3]	Neither unimportant or important	Neither unimportant or important	Important	Important	Important	Important
39z3jdl42rrf	Las Palmas	5	Car	6	Public transport	5	Walking	1							[2,4,4]	Neither agree/nor disagree	Strongly agree	Strongly agree					[4,4,3,4,3,3,3,4,3]	Very important	Very important	Important	Very important	Important	Important	Important	Very important	Important											[2,3,4,4,2,2]	Neither unimportant or important	Important	Very important	Very important	Neither unimportant or important	Neither unimportant or important
39zsm79a3xja	Helsinki Metropolitan Area	1	Car	6	Walking	1	Cycling	2							[0,3,3]	Strongly disagree	Agree	Agree					[3,2,4,4,4,1,4,1,2]	Important	Neither unimportant or important	Very important	Very important	Very important	Unimportant	Very important	Unimportant	Neither unimportant or important											[3,1,4,4,3,4]	Important	Unimportant	Very important	Very important	Important	Very important
3a4aow7mso24	Helsinki Metropolitan Area	1	Car	6	Walking	1	Cycling	2							[2,2,2]	Neither agree/nor disagree	Neither agree/nor disagree	Neither agree/nor disagree					[4,4,4,4,4,4,4,4,4]	Very important	Very important	Very important	Very important	Very important	Very important	Very important	Very important	Very important											[4,4,4,4,4,4]	Very important	Very important	Very important	Very important	Very important	Very important
3a4i6lzb9kv8	Helsinki Metropolitan Area	1	Walking	1	Car	6	Cycling	2	Car	6					[1,2,2]	Disagree	Neither agree/nor disagree	Neither agree/nor disagree					[4,3,3,3,3,3,4,3,3]	Very important	Important	Important	Important	Important	Important	Very important	Important	Important											[3,3,3,3,2,3]	Important	Important	Important	Important	Neither unimportant or important	Important
3a62o344r84h	Greater London	3	Cycling	2	Walking	1	Car	6							[1,1,1]	Disagree	Disagree	Disagree	[2,2,3]	Neither agree/nor disagree	Neither agree/nor disagree	Agree	[3,3,1,2,2,3,2,3,2]	Important	Important	Unimportant	Neither unimportant or important	Neither unimportant or important	Important	Neither unimportant or important	Important	Neither unimportant or important
3acs28zg6ew9	Munich	4	Walking	1	Cycling	2	Car	6	Car	6					[1,1,1]	Disagree	Disagree	Disagree					[3,3,2,2,1,1,2,1,1]	Important	Important	Neither unimportant or important	Neither unimportant or important	Unimportant	Unimportant	Neither unimportant or important	Unimportant	Unimportant											[3,2,3,1,2,3]	Important	Neither unimportant or important	Important	Unimportant	Neither unimportant or important	Important
3aj6mmc7adp9	Munich	4	Cycling	2	Walking	1	Electric bike	3							[3,3,3]	Agree	Agree	Agree	[3,3,3]	Agree	Agree	Agree	[3,3,3,3,-1,-1,-1,-1,-1]	Important	Important	Important	Important																[4,4,-1,-1,-1,-1]	Very important	Very important
3aj74e366dla	Las Palmas	5	Walking	1	Car	6	Cycling	2	Walking	1	Car	6	Cycling	2	[-1,3,3]		Agree	Agree					[3,2,3,3,3,4,3,3,3]	Important	Neither unimportant or important	Important	Important	Important	Very important	Important	Important	Important											[3,3,3,2,4,3]	Important	Important	Important	Neither unimportant or important	Very important	Important
3alo6r7nl3s9	Munich	4	Car	6	Electric bike	3	Electric scooter	4							[2,2,3]	Neither agree/nor disagree	Neither agree/nor disagree	Agree	[1,2,0]	Disagree	Neither agree/nor disagree	Strongly disagree	[1,0,1,0,2,2,2,3,4]	Unimportant	Very unimportant	Unimportant	Very unimportant	Neither unimportant or important	Neither unimportant or important	Neither unimportant or important	Important	Very important	[0,1,2,3,4,4,4,3,2]	Very unimportant	Unimportant	Neither unimportant or important	Important	Very important	Very important	Very important	Important	Neither unimportant or important	[0,1,2,3,3,3]	Very unimportant	Unimportant	Neither unimportant or important	Important	Important	Important
3ay2ep4v8f3a	Greater London	3	Walking	1	Public transport	5	Car	6							[2,2,2]	Neither agree/nor disagree	Neither agree/nor disagree	Neither agree/nor disagree					[3,2,3,2,3,3,3,3,3]	Important	Neither unimportant or important	Important	Neither unimportant or important	Important	Important	Important	Important	Important											[3,3,3,2,2,2]	Important	Important	Important	Neither unimportant or important	Neither unimportant or important	Neither unimportant or important
3b2x6gzf3rh7	Las Palmas	5	Car	6	Walking	1	Public transport	5							[2,2,2]	Neither agree/nor disagree	Neither agree/nor disagree	Neither agree/nor disagree					[3,3,2,1,1,2,3,1,3]	Important	Important	Neither unimportant or important	Unimportant	Unimportant	Neither unimportant or important	Important	Unimportant	Important											[1,1,3,3,3,3]	Unimportant	Unimportant	Important	Important	Important	Important
3b3l7ibz28n4	Greater London	3	Car	6	Walking	1	Public transport	5							[2,3,3]	Neither agree/nor disagree	Agree	Agree					[3,4,3,3,3,3,4,2,3]	Important	Very important	Important	Important	Important	Important	Very important	Neither unimportant or important	Important											[4,4,4,3,2,3]	Very important	Very important	Very important	Important	Neither unimportant or important	Important
3b44zym6uuo6	Greater London	3	Public transport	5	Public transport	5	Public transport	5							[0,1,1]	Strongly disagree	Disagree	Disagree					[3,4,3,2,4,3,4,3,4]	Important	Very important	Important	Neither unimportant or important	Very important	Important	Very important	Important	Very important											[2,3,4,3,3,4]	Neither unimportant or important	Important	Very important	Important	Important	Very important
3b8p46mwl9a9	Munich	4	Public transport	5	Walking	1	Public transport	5							[1,2,1]	Disagree	Neither agree/nor disagree	Disagree	[2,3,1]	Neither agree/nor disagree	Agree	Disagree	[4,4,3,3,4,4,4,2,-1]	Very important	Very important	Important	Important	Very important	Very important	Very important	Neither unimportant or important												[2,4,4,4,2,4]	Neither unimportant or important	Very important	Very important	Very important	Neither unimportant or important	Very important
3b9hr8ujb483	Helsinki Metropolitan Area	1	Walking	1	Public transport	5	Cycling	2							[0,4,2]	Strongly disagree	Strongly agree	Neither agree/nor disagree					[4,1,2,2,1,0,3,0,3]	Very important	Unimportant	Neither unimportant or important	Neither unimportant or important	Unimportant	Very unimportant	Important	Very unimportant	Important											[3,3,2,2,1,1]	Important	Important	Neither unimportant or important	Neither unimportant or important	Unimportant	Unimportant
3ba2xyk7xxz3	Greater London	3	Public transport	5	Walking	1	Cycling	2							[1,1,1]	Disagree	Disagree	Disagree					[3,4,3,3,4,3,4,2,2]	Important	Very important	Important	Important	Very important	Important	Very important	Neither unimportant or important	Neither unimportant or important											[3,2,4,4,4,4]	Important	Neither unimportant or important	Very important	Very important	Very important	Very important
3ba62hvi2sp3	Greater London	3	Walking	1	Car	6	Public transport	5							[1,1,1]	Disagree	Disagree	Disagree					[2,3,2,2,3,2,3,2,2]	Neither unimportant or important	Important	Neither unimportant or important	Neither unimportant or important	Important	Neither unimportant or important	Important	Neither unimportant or important	Neither unimportant or important											[2,2,3,3,2,3]	Neither unimportant or important	Neither unimportant or important	Important	Important	Neither unimportant or important	Important
3ba9lid6gfu6	Helsinki Metropolitan Area	1	Public transport	5	Car	6									[1,1,2]	Disagree	Disagree	Neither agree/nor disagree					[4,1,2,2,3,4,2,2,3]	Very important	Unimportant	Neither unimportant or important	Neither unimportant or important	Important	Very important	Neither unimportant or important	Neither unimportant or important	Important											[2,2,2,3,3,2]	Neither unimportant or important	Neither unimportant or important	Neither unimportant or important	Important	Important	Neither unimportant or important
3bc7em3tao99	Greater London	3	Walking	1	Car	6	Public transport	5							[4,3,4]	Strongly agree	Agree	Strongly agree					[4,4,4,3,4,4,3,4,4]	Very important	Very important	Very important	Important	Very important	Very important	Important	Very important	Very important											[4,3,4,4,4,3]	Very important	Important	Very important	Very important	Very important	Important
3bd2dze9hal7	Helsinki Metropolitan Area	1	Cycling	2	Walking	1	Public transport	5	Public transport	5	Walking	1	Cycling	2	[1,3,3]	Disagree	Agree	Agree					[2,2,1,2,3,3,2,2,2]	Neither unimportant or important	Neither unimportant or important	Unimportant	Neither unimportant or important	Important	Important	Neither unimportant or important	Neither unimportant or important	Neither unimportant or important											[2,2,2,2,2,3]	Neither unimportant or important	Neither unimportant or important	Neither unimportant or important	Neither unimportant or important	Neither unimportant or important	Important
3bh38ahk2jea	Las Palmas	5	Walking	1	Car	6	Public transport	5							[3,3,4]	Agree	Agree	Strongly agree					[3,4,4,1,4,4,4,1,4]	Important	Very important	Very important	Unimportant	Very important	Very important	Very important	Unimportant	Very important											[1,1,2,2,2,4]	Unimportant	Unimportant	Neither unimportant or important	Neither unimportant or important	Neither unimportant or important	Very important
3bj4oyy2igd3	Helsinki Metropolitan Area	1	Walking	1	Public transport	5	Car	6							[3,3,3]	Agree	Agree	Agree					[3,3,3,3,3,3,3,3,3]	Important	Important	Important	Important	Important	Important	Important	Important	Important	[0,3,0,0,0,0,0,0,0]	Very unimportant	Important	Very unimportant	Very unimportant	Very unimportant	Very unimportant	Very unimportant	Very unimportant	Very unimportant	[4,4,4,4,2,3]	Very important	Very important	Very important	Very important	Neither unimportant or important	Important
3bj4yvh2wwd4	Greater London	3	Public transport	5	Walking	1	Car	6	Public transport	5	Public transport	5	Public transport	5	[3,3,3]	Agree	Agree	Agree					[3,3,3,3,3,3,3,3,3]	Important	Important	Important	Important	Important	Important	Important	Important	Important											[3,3,3,2,2,3]	Important	Important	Important	Neither unimportant or important	Neither unimportant or important	Important
3bl9lbx94j36	Helsinki Metropolitan Area	1	Car	6	Walking	1	Cycling	2							[2,3,3]	Neither agree/nor disagree	Agree	Agree					[3,1,3,3,2,3,3,4,2]	Important	Unimportant	Important	Important	Neither unimportant or important	Important	Important	Very important	Neither unimportant or important	[4,1,3,3,3,3,3,3,2]	Very important	Unimportant	Important	Important	Important	Important	Important	Important	Neither unimportant or important	[3,3,4,2,2,3]	Important	Important	Very important	Neither unimportant or important	Neither unimportant or important	Important
3bm4h3ome7rr	Helsinki Metropolitan Area	1	Walking	1	Cycling	2	Public transport	5	Public transport	5	Walking	1			[3,3,3]	Agree	Agree	Agree					[3,3,2,2,3,3,3,4,3]	Important	Important	Neither unimportant or important	Neither unimportant or important	Important	Important	Important	Very important	Important	[3,3,3,2,4,3,4,3,3]	Important	Important	Important	Neither unimportant or important	Very important	Important	Very important	Important	Important	[3,3,3,3,0,3]	Important	Important	Important	Important	Very unimportant	Important
3bnf2aor9zj9	Greater London	3	Public transport	5	Walking	1									[0,3,3]	Strongly disagree	Agree	Agree					[4,3,2,4,3,3,3,2,3]	Very important	Important	Neither unimportant or important	Very important	Important	Important	Important	Neither unimportant or important	Important	[4,3,3,4,3,3,3,2,3]	Very important	Important	Important	Very important	Important	Important	Important	Neither unimportant or important	Important	[4,4,4,2,2,3]	Very important	Very important	Very important	Neither unimportant or important	Neither unimportant or important	Important
3br264m68h94	Helsinki Metropolitan Area	1	Public transport	5											[2,2,2]	Neither agree/nor disagree	Neither agree/nor disagree	Neither agree/nor disagree					[2,2,2,2,2,2,3,3,3]	Neither unimportant or important	Neither unimportant or important	Neither unimportant or important	Neither unimportant or important	Neither unimportant or important	Neither unimportant or important	Important	Important	Important											[2,2,2,2,2,2]	Neither unimportant or important	Neither unimportant or important	Neither unimportant or important	Neither unimportant or important	Neither unimportant or important	Neither unimportant or important
3bv6nrk98f36	Munich	4	Cycling	2	Walking	1	Car	6							[3,2,3]	Agree	Neither agree/nor disagree	Agree					[3,4,2,2,1,3,3,4,3]	Important	Very important	Neither unimportant or important	Neither unimportant or important	Unimportant	Important	Important	Very important	Important											[3,3,2,3,3,4]	Important	Important	Neither unimportant or important	Important	Important	Very important
3bz9tgj9x8w6	Greater London	3	Cycling	2	Walking	1	Public transport	5	Public transport	5	Walking	1	Cycling	2	[2,3,3]	Neither agree/nor disagree	Agree	Agree					[2,3,3,2,3,2,3,2,2]	Neither unimportant or important	Important	Important	Neither unimportant or important	Important	Neither unimportant or important	Important	Neither unimportant or important	Neither unimportant or important											[2,2,3,3,2,3]	Neither unimportant or important	Neither unimportant or important	Important	Important	Neither unimportant or important	Important
3c4xi4r7cjb9	Munich	4	Walking	1	Cycling	2	Public transport	5							[2,1,1]	Neither agree/nor disagree	Disagree	Disagree					[3,3,3,1,4,3,3,2,3]	Important	Important	Important	Unimportant	Very important	Important	Important	Neither unimportant or important	Important											[3,3,3,2,2,3]	Important	Important	Important	Neither unimportant or important	Neither unimportant or important	Important
3c7yy6u48es7	Munich	4	Electric bike	3	Public transport	5	Walking	1	Public transport	5					[2,3,2]	Neither agree/nor disagree	Agree	Neither agree/nor disagree	[2,-1,-1]	Neither agree/nor disagree			[2,2,2,2,2,2,2,2,2]	Neither unimportant or important	Neither unimportant or important	Neither unimportant or important	Neither unimportant or important	Neither unimportant or important	Neither unimportant or important	Neither unimportant or important	Neither unimportant or important	Neither unimportant or important	[2,2,-1,2,2,2,2,2,2]	Neither unimportant or important	Neither unimportant or important		Neither unimportant or important	Neither unimportant or important	Neither unimportant or important	Neither unimportant or important	Neither unimportant or important	Neither unimportant or important	[2,2,2,2,2,2]	Neither unimportant or important	Neither unimportant or important	Neither unimportant or important	Neither unimportant or important	Neither unimportant or important	Neither unimportant or important
3c9hcv7f2en8	Munich	4	Car	6	Walking	1	Cycling	2							[0,0,0]	Strongly disagree	Strongly disagree	Strongly disagree					[4,4,2,3,4,4,4,0,4]	Very important	Very important	Neither unimportant or important	Important	Very important	Very important	Very important	Very unimportant	Very important											[3,3,4,3,2,4]	Important	Important	Very important	Important	Neither unimportant or important	Very important
3ca9ugi6vg23	Greater London	3	Public transport	5	Walking	1	Cycling	2	Public transport	5	Car	6	Walking	1	[3,3,3]	Agree	Agree	Agree					[1,3,3,3,3,3,4,3,3]	Unimportant	Important	Important	Important	Important	Important	Very important	Important	Important											[3,3,3,3,3,3]	Important	Important	Important	Important	Important	Important
3cd6f8lmz7s3	Greater London	3	Car	6	Cycling	2	Car	6	Car	6	Car	6	Cycling	2	[0,0,0]	Strongly disagree	Strongly disagree	Strongly disagree					[4,4,4,4,4,4,4,4,3]	Very important	Very important	Very important	Very important	Very important	Very important	Very important	Very important	Important											[4,4,3,3,4,4]	Very important	Very important	Important	Important	Very important	Very important
3ce6gg42vyo9	Greater London	3	Walking	1											[2,3,3]	Neither agree/nor disagree	Agree	Agree					[2,3,2,2,3,2,3,2,2]	Neither unimportant or important	Important	Neither unimportant or important	Neither unimportant or important	Important	Neither unimportant or important	Important	Neither unimportant or important	Neither unimportant or important											[2,2,2,2,2,2]	Neither unimportant or important	Neither unimportant or important	Neither unimportant or important	Neither unimportant or important	Neither unimportant or important	Neither unimportant or important
3cf9pvc7sgo4	Helsinki Metropolitan Area	1	Car	6	Cycling	2	Walking	1							[0,0,0]	Strongly disagree	Strongly disagree	Strongly disagree					[1,2,0,1,3,2,3,1,0]	Unimportant	Neither unimportant or important	Very unimportant	Unimportant	Important	Neither unimportant or important	Important	Unimportant	Very unimportant											[2,3,3,2,1,2]	Neither unimportant or important	Important	Important	Neither unimportant or important	Unimportant	Neither unimportant or important
3ci46bxe84n9	Munich	4	Cycling	2	Electric scooter	4	Car	6	Car	6	Cycling	2	Public transport	5	[2,1,3]	Neither agree/nor disagree	Disagree	Agree	[3,2,2]	Agree	Neither agree/nor disagree	Neither agree/nor disagree	[3,3,3,2,2,4,3,1,3]	Important	Important	Important	Neither unimportant or important	Neither unimportant or important	Very important	Important	Unimportant	Important	[3,3,2,2,2,3,4,-1,3]	Important	Important	Neither unimportant or important	Neither unimportant or important	Neither unimportant or important	Important	Very important		Important	[2,1,1,3,3,3]	Neither unimportant or important	Unimportant	Unimportant	Important	Important	Important
3ci4c6emz43a	Greater London	3	Walking	1	Public transport	5									[0,3,3]	Strongly disagree	Agree	Agree					[1,3,3,4,1,2,2,1,3]	Unimportant	Important	Important	Very important	Unimportant	Neither unimportant or important	Neither unimportant or important	Unimportant	Important											[3,3,3,2,2,1]	Important	Important	Important	Neither unimportant or important	Neither unimportant or important	Unimportant
3cj79exm2s43	Las Palmas	5	Cycling	2	Walking	1	Public transport	5	Public transport	5	Cycling	2	Walking	1	[4,4,4]	Strongly agree	Strongly agree	Strongly agree					[3,4,4,4,4,4,4,4,4]	Important	Very important	Very important	Very important	Very important	Very important	Very important	Very important	Very important											[4,4,4,4,4,4]	Very important	Very important	Very important	Very important	Very important	Very important
3cjg2zhi7k67	Helsinki Metropolitan Area	1	Walking	1	Car	6									[3,3,3]	Agree	Agree	Agree					[3,-1,3,3,3,3,3,3,3]	Important		Important	Important	Important	Important	Important	Important	Important											[3,3,3,3,2,3]	Important	Important	Important	Important	Neither unimportant or important	Important
3cji9d3rhu26	Munich	4	Public transport	5	Walking	1									[3,1,1]	Agree	Disagree	Disagree					[3,3,4,2,2,3,4,3,3]	Important	Important	Very important	Neither unimportant or important	Neither unimportant or important	Important	Very important	Important	Important											[3,3,3,3,3,3]	Important	Important	Important	Important	Important	Important
3ckl6wko76b4	Munich	4	Cycling	2	Public transport	5	Car	6							[3,4,3]	Agree	Strongly agree	Agree					[3,-1,3,4,3,3,4,-1,4]	Important		Important	Very important	Important	Important	Very important		Very important											[2,-1,3,3,4,3]	Neither unimportant or important		Important	Important	Very important	Important
3cn7eu7wx6f9	Greater London	3	Walking	1	Public transport	5									[1,1,1]	Disagree	Disagree	Disagree					[3,3,2,2,3,3,3,3,3]	Important	Important	Neither unimportant or important	Neither unimportant or important	Important	Important	Important	Important	Important											[2,3,2,2,1,3]	Neither unimportant or important	Important	Neither unimportant or important	Neither unimportant or important	Unimportant	Important
3cp36grp9a44	Greater London	3	Public transport	5	Walking	1			Public transport	5	Car	6			[1,3,-1]	Disagree	Agree						[1,3,3,3,4,3,4,3,3]	Unimportant	Important	Important	Important	Very important	Important	Very important	Important	Important											[3,1,1,3,3,3]	Important	Unimportant	Unimportant	Important	Important	Important
3cp7gne9ajz8	Greater London	3	Car	6											[0,0,0]	Strongly disagree	Strongly disagree	Strongly disagree					[2,4,-1,3,4,-1,3,-1,3]	Neither unimportant or important	Very important		Important	Very important		Important		Important											[4,2,2,4,1,4]	Very important	Neither unimportant or important	Neither unimportant or important	Very important	Unimportant	Very important
3cr288d6oth3	Las Palmas	5	Car	6	Public transport	5	Walking	1							[3,1,3]	Agree	Disagree	Agree					[3,3,4,3,4,4,3,4,3]	Important	Important	Very important	Important	Very important	Very important	Important	Very important	Important											[3,4,3,4,3,4]	Important	Very important	Important	Very important	Important	Very important
3cs4ahz9pgy4	Helsinki Metropolitan Area	1	Public transport	5	Car	6	Walking	1							[2,3,2]	Neither agree/nor disagree	Agree	Neither agree/nor disagree					[4,1,3,2,3,3,4,2,3]	Very important	Unimportant	Important	Neither unimportant or important	Important	Important	Very important	Neither unimportant or important	Important											[2,3,3,3,1,3]	Neither unimportant or important	Important	Important	Important	Unimportant	Important
3ct3ve4l6sn9	Munich	4	Car	6	Electric bike	3	Cycling	2							[4,4,4]	Strongly agree	Strongly agree	Strongly agree					[4,3,3,3,4,4,3,4,3]	Very important	Important	Important	Important	Very important	Very important	Important	Very important	Important	[3,4,3,4,3,3,3,3,4]	Important	Very important	Important	Very important	Important	Important	Important	Important	Very important	[3,4,4,3,4,3]	Important	Very important	Very important	Important	Very important	Important
3ct4zf6v4nb3	Las Palmas	5	Cycling	2	Car	6	Walking	1							[3,4,4]	Agree	Strongly agree	Strongly agree					[3,3,2,3,3,4,3,4,3]	Important	Important	Neither unimportant or important	Important	Important	Very important	Important	Very important	Important											[3,2,4,3,3,4]	Important	Neither unimportant or important	Very important	Important	Important	Very important
3cw44hf97c7a	Helsinki Metropolitan Area	1	Walking	1	Cycling	2	Public transport	5							[2,2,2]	Neither agree/nor disagree	Neither agree/nor disagree	Neither agree/nor disagree					[1,1,2,2,1,1,1,2,2]	Unimportant	Unimportant	Neither unimportant or important	Neither unimportant or important	Unimportant	Unimportant	Unimportant	Neither unimportant or important	Neither unimportant or important											[1,1,2,2,2,2]	Unimportant	Unimportant	Neither unimportant or important	Neither unimportant or important	Neither unimportant or important	Neither unimportant or important
3cy4zmc9u3l9	Greater London	3	Public transport	5	Walking	1	Car	6							[1,1,1]	Disagree	Disagree	Disagree					[3,3,3,3,2,3,4,2,2]	Important	Important	Important	Important	Neither unimportant or important	Important	Very important	Neither unimportant or important	Neither unimportant or important											[2,2,3,3,2,3]	Neither unimportant or important	Neither unimportant or important	Important	Important	Neither unimportant or important	Important
3cz8c8436ot9	Helsinki Metropolitan Area	1	Car	6											[1,2,2]	Disagree	Neither agree/nor disagree	Neither agree/nor disagree					[3,-1,0,0,0,1,2,2,1]	Important		Very unimportant	Very unimportant	Very unimportant	Unimportant	Neither unimportant or important	Neither unimportant or important	Unimportant											[0,0,1,1,1,1]	Very unimportant	Very unimportant	Unimportant	Unimportant	Unimportant	Unimportant
3d2rwe6ubz88	Greater London	3	Public transport	5	Public transport	5	Cycling	2							[3,2,2]	Agree	Neither agree/nor disagree	Neither agree/nor disagree					[3,3,3,3,3,3,3,3,3]	Important	Important	Important	Important	Important	Important	Important	Important	Important											[3,3,3,3,4,3]	Important	Important	Important	Important	Very important	Important
3d8d8xcr7l38	Greater London	3	Car	6	Walking	1	Public transport	5							[2,2,2]	Neither agree/nor disagree	Neither agree/nor disagree	Neither agree/nor disagree					[3,4,3,3,4,4,4,3,3]	Important	Very important	Important	Important	Very important	Very important	Very important	Important	Important	[4,4,3,3,4,-1,4,4,4]	Very important	Very important	Important	Important	Very important		Very important	Very important	Very important	[2,3,3,3,3,3]	Neither unimportant or important	Important	Important	Important	Important	Important
3da7eja4ryo3	Munich	4	Car	6	Walking	1	Cycling	2							[1,1,1]	Disagree	Disagree	Disagree					[3,2,-1,2,2,2,2,2,-1]	Important	Neither unimportant or important		Neither unimportant or important	Neither unimportant or important	Neither unimportant or important	Neither unimportant or important	Neither unimportant or important												[2,2,2,2,2,2]	Neither unimportant or important	Neither unimportant or important	Neither unimportant or important	Neither unimportant or important	Neither unimportant or important	Neither unimportant or important
3dbn4a2grt7a	Greater London	3	Walking	1	Public transport	5	Car	6							[1,1,1]	Disagree	Disagree	Disagree					[1,1,1,1,1,1,0,1,1]	Unimportant	Unimportant	Unimportant	Unimportant	Unimportant	Unimportant	Very unimportant	Unimportant	Unimportant											[3,1,3,1,1,1]	Important	Unimportant	Important	Unimportant	Unimportant	Unimportant
3dc7awx9cbp8	Greater London	3	Public transport	5	Walking	1	Cycling	2							[1,1,1]	Disagree	Disagree	Disagree					[3,3,3,4,4,3,3,4,3]	Important	Important	Important	Very important	Very important	Important	Important	Very important	Important
3de4e2ivc4a9	Helsinki Metropolitan Area	1	Electric bike	3	Car	6	Public transport	5							[2,1,3]	Neither agree/nor disagree	Disagree	Agree	[3,1,0]	Agree	Disagree	Strongly disagree	[4,0,1,0,0,0,0,0,0]	Very important	Very unimportant	Unimportant	Very unimportant	Very unimportant	Very unimportant	Very unimportant	Very unimportant	Very unimportant	[1,1,1,2,3,0,3,2,3]	Unimportant	Unimportant	Unimportant	Neither unimportant or important	Important	Very unimportant	Important	Neither unimportant or important	Important
3dg8843nyx89	Greater London	3	Car	6	Walking	1									[2,3,3]	Neither agree/nor disagree	Agree	Agree					[3,3,-1,2,4,3,4,2,3]	Important	Important		Neither unimportant or important	Very important	Important	Very important	Neither unimportant or important	Important											[2,2,3,3,2,4]	Neither unimportant or important	Neither unimportant or important	Important	Important	Neither unimportant or important	Very important
3dg8wps7vxx7	Helsinki Metropolitan Area	1	Car	6	Public transport	5	Cycling	2							[3,4,3]	Agree	Strongly agree	Agree					[3,3,2,2,3,3,3,3,1]	Important	Important	Neither unimportant or important	Neither unimportant or important	Important	Important	Important	Important	Unimportant											[2,3,4,3,3,4]	Neither unimportant or important	Important	Very important	Important	Important	Very important
3dl6unl4bvi8	Helsinki Metropolitan Area	1	Walking	1	Cycling	2	Public transport	5							[1,1,1]	Disagree	Disagree	Disagree					[3,0,0,0,1,2,2,2,2]	Important	Very unimportant	Very unimportant	Very unimportant	Unimportant	Neither unimportant or important	Neither unimportant or important	Neither unimportant or important	Neither unimportant or important											[0,2,2,0,3,2]	Very unimportant	Neither unimportant or important	Neither unimportant or important	Very unimportant	Important	Neither unimportant or important
3dl8ky6hls99	Greater London	3	Car	6	Walking	1	Public transport	5							[3,2,2]	Agree	Neither agree/nor disagree	Neither agree/nor disagree					[2,3,3,3,2,3,3,2,3]	Neither unimportant or important	Important	Important	Important	Neither unimportant or important	Important	Important	Neither unimportant or important	Important											[1,2,2,1,3,3]	Unimportant	Neither unimportant or important	Neither unimportant or important	Unimportant	Important	Important
3dm8mnv3ohr4	Helsinki Metropolitan Area	1	Electric bike	3	Car	6	Walking	1							[3,3,-1]	Agree	Agree						[4,3,3,1,3,2,1,1,3]	Very important	Important	Important	Unimportant	Important	Neither unimportant or important	Unimportant	Unimportant	Important	[4,3,3,1,3,2,3,1,3]	Very important	Important	Important	Unimportant	Important	Neither unimportant or important	Important	Unimportant	Important	[2,2,3,3,1,2]	Neither unimportant or important	Neither unimportant or important	Important	Important	Unimportant	Neither unimportant or important
3do3bgj7nie2	Las Palmas	5	Walking	1	Public transport	5	Public transport	5							[3,2,3]	Agree	Neither agree/nor disagree	Agree					[3,3,2,-1,3,2,-1,3,4]	Important	Important	Neither unimportant or important		Important	Neither unimportant or important		Important	Very important											[3,3,4,4,4,4]	Important	Important	Very important	Very important	Very important	Very important
3do3jcv6mrm6	Munich	4	Car	6	Public transport	5	Walking	1	Car	6	Public transport	5	Public transport	5	[1,3,3]	Disagree	Agree	Agree	[3,3,3]	Agree	Agree	Agree	[3,4,1,1,3,3,3,1,3]	Important	Very important	Unimportant	Unimportant	Important	Important	Important	Unimportant	Important	[0,3,1,1,3,4,3,3,3]	Very unimportant	Important	Unimportant	Unimportant	Important	Very important	Important	Important	Important	[3,3,3,3,3,3]	Important	Important	Important	Important	Important	Important
3dod3ozw6uf9	Greater London	3	Public transport	5	Walking	1	Car	6							[3,3,3]	Agree	Agree	Agree					[3,2,3,3,3,3,4,2,2]	Important	Neither unimportant or important	Important	Important	Important	Important	Very important	Neither unimportant or important	Neither unimportant or important											[3,2,3,3,3,3]	Important	Neither unimportant or important	Important	Important	Important	Important
3dr6i4a86g69	Helsinki Metropolitan Area	1	Walking	1	Public transport	5	Cycling	2							[3,3,4]	Agree	Agree	Strongly agree					[3,4,3,3,3,2,3,2,4]	Important	Very important	Important	Important	Important	Neither unimportant or important	Important	Neither unimportant or important	Very important											[3,3,2,2,1,3]	Important	Important	Neither unimportant or important	Neither unimportant or important	Unimportant	Important
3dr9zar68hw3	Helsinki Metropolitan Area	1	Car	6	Public transport	5	Walking	1							[0,1,1]	Strongly disagree	Disagree	Disagree					[3,3,1,2,3,3,3,1,2]	Important	Important	Unimportant	Neither unimportant or important	Important	Important	Important	Unimportant	Neither unimportant or important											[2,2,3,1,2,1]	Neither unimportant or important	Neither unimportant or important	Important	Unimportant	Neither unimportant or important	Unimportant
3ds68xyu62sd	Helsinki Metropolitan Area	1	Public transport	5	Walking	1									[1,1,1]	Disagree	Disagree	Disagree					[3,2,2,2,2,2,2,2,2]	Important	Neither unimportant or important	Neither unimportant or important	Neither unimportant or important	Neither unimportant or important	Neither unimportant or important	Neither unimportant or important	Neither unimportant or important	Neither unimportant or important											[1,1,1,1,1,1]	Unimportant	Unimportant	Unimportant	Unimportant	Unimportant	Unimportant
3ds6edf3zwo6	Munich	4													[3,3,3]	Agree	Agree	Agree					[2,3,3,3,3,3,3,4,2]	Neither unimportant or important	Important	Important	Important	Important	Important	Important	Very important	Neither unimportant or important											[3,3,4,3,4,3]	Important	Important	Very important	Important	Very important	Important
3dv3kht7amw8	Munich	4	Public transport	5	Car	6	Walking	1							[3,1,1]	Agree	Disagree	Disagree					[3,3,2,3,1,4,3,2,4]	Important	Important	Neither unimportant or important	Important	Unimportant	Very important	Important	Neither unimportant or important	Very important											[3,2,2,3,2,2]	Important	Neither unimportant or important	Neither unimportant or important	Important	Neither unimportant or important	Neither unimportant or important
3dv49uxb3326	Helsinki Metropolitan Area	1	Car	6	Public transport	5	Walking	1							[2,2,2]	Neither agree/nor disagree	Neither agree/nor disagree	Neither agree/nor disagree					[4,3,2,2,2,3,2,0,3]	Very important	Important	Neither unimportant or important	Neither unimportant or important	Neither unimportant or important	Important	Neither unimportant or important	Very unimportant	Important											[2,2,2,2,1,2]	Neither unimportant or important	Neither unimportant or important	Neither unimportant or important	Neither unimportant or important	Unimportant	Neither unimportant or important
3dz6tz3bd3t4	Greater London	3	Car	6	Electric bike	3	Electric scooter	4							[0,2,2]	Strongly disagree	Neither agree/nor disagree	Neither agree/nor disagree					[1,2,3,2,4,0,2,2,3]	Unimportant	Neither unimportant or important	Important	Neither unimportant or important	Very important	Very unimportant	Neither unimportant or important	Neither unimportant or important	Important											[2,2,3,2,4,4]	Neither unimportant or important	Neither unimportant or important	Important	Neither unimportant or important	Very important	Very important
3e2kk4x23aa3	Greater London	3	Car	6	Walking	1	Public transport	5							[1,1,1]	Disagree	Disagree	Disagree					[3,3,3,2,3,3,3,2,2]	Important	Important	Important	Neither unimportant or important	Important	Important	Important	Neither unimportant or important	Neither unimportant or important											[2,2,3,3,2,3]	Neither unimportant or important	Neither unimportant or important	Important	Important	Neither unimportant or important	Important
3e384ea3jnw3	Helsinki Metropolitan Area	1	Electric bike	3	Public transport	5	Cycling	2							[3,1,4]	Agree	Disagree	Strongly agree	[3,2,4]	Agree	Neither agree/nor disagree	Strongly agree	[4,1,1,1,4,4,3,2,3]	Very important	Unimportant	Unimportant	Unimportant	Very important	Very important	Important	Neither unimportant or important	Important	[4,3,2,2,4,4,3,1,3]	Very important	Important	Neither unimportant or important	Neither unimportant or important	Very important	Very important	Important	Unimportant	Important	[0,2,2,0,3,2]	Very unimportant	Neither unimportant or important	Neither unimportant or important	Very unimportant	Important	Neither unimportant or important
3e3p89vld874	Las Palmas	5	Car	6											[2,1,3]	Neither agree/nor disagree	Disagree	Agree					[3,3,1,2,1,3,3,3,3]	Important	Important	Unimportant	Neither unimportant or important	Unimportant	Important	Important	Important	Important											[3,2,3,3,3,3]	Important	Neither unimportant or important	Important	Important	Important	Important
3e4t4jig3u49	Helsinki Metropolitan Area	1	Car	6	Public transport	5	Cycling	2							[4,0,4]	Strongly agree	Strongly disagree	Strongly agree					[4,4,4,4,4,4,4,4,4]	Very important	Very important	Very important	Very important	Very important	Very important	Very important	Very important	Very important	[4,4,4,4,4,4,4,4,4]	Very important	Very important	Very important	Very important	Very important	Very important	Very important	Very important	Very important	[4,4,4,4,4,4]	Very important	Very important	Very important	Very important	Very important	Very important
3e776lfp9jm4	Greater London	3	Car	6	Public transport	5	Walking	1							[2,2,2]	Neither agree/nor disagree	Neither agree/nor disagree	Neither agree/nor disagree					[4,4,2,2,3,2,4,2,3]	Very important	Very important	Neither unimportant or important	Neither unimportant or important	Important	Neither unimportant or important	Very important	Neither unimportant or important	Important											[2,2,3,2,-1,2]	Neither unimportant or important	Neither unimportant or important	Important	Neither unimportant or important		Neither unimportant or important
3e7svf3ti627	Munich	4	Public transport	5					Public transport	5					[2,2,-1]	Neither agree/nor disagree	Neither agree/nor disagree						[2,-1,3,-1,2,-1,1,1,3]	Neither unimportant or important		Important		Neither unimportant or important		Unimportant	Unimportant	Important	[2,2,2,1,2,2,3,2,2]	Neither unimportant or important	Neither unimportant or important	Neither unimportant or important	Unimportant	Neither unimportant or important	Neither unimportant or important	Important	Neither unimportant or important	Neither unimportant or important	[1,1,2,3,1,1]	Unimportant	Unimportant	Neither unimportant or important	Important	Unimportant	Unimportant
3e89czv99ca4	Munich	4	Cycling	2	Walking	1	Car	6	Car	6	Public transport	5	Walking	1	[3,3,3]	Agree	Agree	Agree					[3,2,4,3,4,3,3,3,4]	Important	Neither unimportant or important	Very important	Important	Very important	Important	Important	Important	Very important											[3,4,3,2,3,3]	Important	Very important	Important	Neither unimportant or important	Important	Important
3e8eok3cgl4a	Las Palmas	5	Public transport	5	Walking	1	Car	6	Public transport	5	Walking	1	Car	6	[3,4,3]	Agree	Strongly agree	Agree					[1,1,2,4,1,2,3,4,4]	Unimportant	Unimportant	Neither unimportant or important	Very important	Unimportant	Neither unimportant or important	Important	Very important	Very important											[4,4,3,3,2,3]	Very important	Very important	Important	Important	Neither unimportant or important	Important
3ed7cjk2di99	Las Palmas	5	Electric scooter	4	Car	6	Electric bike	3							[3,3,3]	Agree	Agree	Agree					[3,3,3,3,3,3,3,3,3]	Important	Important	Important	Important	Important	Important	Important	Important	Important											[3,3,3,3,2,3]	Important	Important	Important	Important	Neither unimportant or important	Important
3ef9p38zfz36	Munich	4	Walking	1	Cycling	2	Car	6							[3,3,3]	Agree	Agree	Agree					[3,3,3,3,3,4,4,3,3]	Important	Important	Important	Important	Important	Very important	Very important	Important	Important											[2,4,3,2,1,4]	Neither unimportant or important	Very important	Important	Neither unimportant or important	Unimportant	Very important
3egj4tgw3487	Munich	4	Walking	1	Public transport	5	Cycling	2	Public transport	5	Walking	1	Cycling	2	[2,2,2]	Neither agree/nor disagree	Neither agree/nor disagree	Neither agree/nor disagree					[2,2,3,3,3,3,3,2,3]	Neither unimportant or important	Neither unimportant or important	Important	Important	Important	Important	Important	Neither unimportant or important	Important											[2,3,2,2,2,4]	Neither unimportant or important	Important	Neither unimportant or important	Neither unimportant or important	Neither unimportant or important	Very important
3eiu9ugc8vt6	Helsinki Metropolitan Area	1	Walking	1	Car	6	Public transport	5	Car	6	Public transport	5	Walking	1	[3,4,3]	Agree	Strongly agree	Agree	[1,1,1]	Disagree	Disagree	Disagree	[3,3,3,3,1,4,3,3,3]	Important	Important	Important	Important	Unimportant	Very important	Important	Important	Important	[4,4,1,0,3,4,3,1,1]	Very important	Very important	Unimportant	Very unimportant	Important	Very important	Important	Unimportant	Unimportant	[3,3,3,2,1,2]	Important	Important	Important	Neither unimportant or important	Unimportant	Neither unimportant or important
3ej7ofy7vkw3	Munich	4	Cycling	2	Electric bike	3	Car	6							[4,3,4]	Strongly agree	Agree	Strongly agree					[4,3,4,4,4,4,3,4,4]	Very important	Important	Very important	Very important	Very important	Very important	Important	Very important	Very important											[4,3,4,4,4,4]	Very important	Important	Very important	Very important	Very important	Very important
3ejj3vy28gh8	Munich	4	Walking	1	Cycling	2	Car	6	Car	6	Public transport	5	Cycling	2	[3,2,2]	Agree	Neither agree/nor disagree	Neither agree/nor disagree					[3,3,3,2,3,3,3,2,2]	Important	Important	Important	Neither unimportant or important	Important	Important	Important	Neither unimportant or important	Neither unimportant or important											[2,3,3,3,2,3]	Neither unimportant or important	Important	Important	Important	Neither unimportant or important	Important
3ek7tgh463z8	Helsinki Metropolitan Area	1	Car	6	Walking	1									[3,3,3]	Agree	Agree	Agree					[3,2,3,3,3,3,3,3,1]	Important	Neither unimportant or important	Important	Important	Important	Important	Important	Important	Unimportant											[3,3,3,3,3,3]	Important	Important	Important	Important	Important	Important
3el4vpi7yps7	Munich	4	Car	6											[2,2,2]	Neither agree/nor disagree	Neither agree/nor disagree	Neither agree/nor disagree					[2,2,2,2,2,3,3,3,2]	Neither unimportant or important	Neither unimportant or important	Neither unimportant or important	Neither unimportant or important	Neither unimportant or important	Important	Important	Important	Neither unimportant or important											[3,3,3,-1,2,3]	Important	Important	Important		Neither unimportant or important	Important
3en2udu2j3o3	Greater London	3	Car	6	Public transport	5	Walking	1							[2,2,2]	Neither agree/nor disagree	Neither agree/nor disagree	Neither agree/nor disagree					[3,2,1,0,0,0,3,0,0]	Important	Neither unimportant or important	Unimportant	Very unimportant	Very unimportant	Very unimportant	Important	Very unimportant	Very unimportant											[0,0,2,3,0,0]	Very unimportant	Very unimportant	Neither unimportant or important	Important	Very unimportant	Very unimportant
3en6vv29lvy4	Munich	4	Cycling	2	Walking	1	Car	6							[3,3,3]	Agree	Agree	Agree					[3,2,3,2,3,3,3,2,1]	Important	Neither unimportant or important	Important	Neither unimportant or important	Important	Important	Important	Neither unimportant or important	Unimportant											[2,2,3,3,2,3]	Neither unimportant or important	Neither unimportant or important	Important	Important	Neither unimportant or important	Important
3en7xzo7ngc8	Greater London	3	Walking	1	Public transport	5	Car	6							[2,2,2]	Neither agree/nor disagree	Neither agree/nor disagree	Neither agree/nor disagree					[3,4,2,2,4,4,4,2,2]	Important	Very important	Neither unimportant or important	Neither unimportant or important	Very important	Very important	Very important	Neither unimportant or important	Neither unimportant or important											[3,2,3,3,4,4]	Important	Neither unimportant or important	Important	Important	Very important	Very important
3eo2ahu6big4	Las Palmas	5	Car	6	Walking	1									[1,1,1]	Disagree	Disagree	Disagree					[4,2,-1,2,3,4,4,1,2]	Very important	Neither unimportant or important		Neither unimportant or important	Important	Very important	Very important	Unimportant	Neither unimportant or important											[3,2,3,3,3,-1]	Important	Neither unimportant or important	Important	Important	Important
3ew8osg4794a	Helsinki Metropolitan Area	1	Cycling	2	Public transport	5									[2,3,3]	Neither agree/nor disagree	Agree	Agree					[3,3,4,4,4,2,4,3,4]	Important	Important	Very important	Very important	Very important	Neither unimportant or important	Very important	Important	Very important	[3,4,3,4,4,4,4,3,4]	Important	Very important	Important	Very important	Very important	Very important	Very important	Important	Very important	[4,4,4,3,2,3]	Very important	Very important	Very important	Important	Neither unimportant or important	Important
3ez7lx8yu6b6	Las Palmas	5	Walking	1	Car	6	Public transport	5							[2,3,3]	Neither agree/nor disagree	Agree	Agree					[1,1,1,2,1,0,0,3,1]	Unimportant	Unimportant	Unimportant	Neither unimportant or important	Unimportant	Very unimportant	Very unimportant	Important	Unimportant											[3,2,2,3,2,3]	Important	Neither unimportant or important	Neither unimportant or important	Important	Neither unimportant or important	Important
3faw27lij686	Helsinki Metropolitan Area	1	Cycling	2	Walking	1	Public transport	5	Public transport	5	Walking	1			[3,3,4]	Agree	Agree	Strongly agree					[3,2,3,2,3,3,4,2,1]	Important	Neither unimportant or important	Important	Neither unimportant or important	Important	Important	Very important	Neither unimportant or important	Unimportant	[4,3,3,2,3,3,4,2,2]	Very important	Important	Important	Neither unimportant or important	Important	Important	Very important	Neither unimportant or important	Neither unimportant or important	[3,3,4,3,2,2]	Important	Important	Very important	Important	Neither unimportant or important	Neither unimportant or important
3fb4i9k7alg9	Helsinki Metropolitan Area	1	Cycling	2	Public transport	5	Car	6	Walking	1	Car	6	Public transport	5	[1,3,2]	Disagree	Agree	Neither agree/nor disagree					[3,3,1,1,3,4,3,0,2]	Important	Important	Unimportant	Unimportant	Important	Very important	Important	Very unimportant	Neither unimportant or important	[3,3,0,0,4,4,4,0,2]	Important	Important	Very unimportant	Very unimportant	Very important	Very important	Very important	Very unimportant	Neither unimportant or important	[2,2,2,3,2,1]	Neither unimportant or important	Neither unimportant or important	Neither unimportant or important	Important	Neither unimportant or important	Unimportant
3fd46c6e6jl4	Munich	4	Cycling	2	Walking	1									[3,1,3]	Agree	Disagree	Agree					[3,3,3,2,3,2,1,2,3]	Important	Important	Important	Neither unimportant or important	Important	Neither unimportant or important	Unimportant	Neither unimportant or important	Important											[2,1,3,3,3,2]	Neither unimportant or important	Unimportant	Important	Important	Important	Neither unimportant or important
3fg74hgi87cj	Greater London	3	Public transport	5	Walking	1			Public transport	5	Walking	1			[0,3,3]	Strongly disagree	Agree	Agree	[0,4,3]	Strongly disagree	Strongly agree	Agree	[4,4,3,1,3,3,4,2,4]	Very important	Very important	Important	Unimportant	Important	Important	Very important	Neither unimportant or important	Very important											[3,1,3,4,4,4]	Important	Unimportant	Important	Very important	Very important	Very important
3fgm3o4z4to7	Munich	4	Electric scooter	4	Car	6	Walking	1							[1,1,3]	Disagree	Disagree	Agree					[0,0,1,3,2,1,3,4,3]	Very unimportant	Very unimportant	Unimportant	Important	Neither unimportant or important	Unimportant	Important	Very important	Important											[3,3,3,2,4,1]	Important	Important	Important	Neither unimportant or important	Very important	Unimportant
3fh2fyf6gge7	Helsinki Metropolitan Area	1	Car	6	Walking	1	Cycling	2	Car	6	Walking	1	Public transport	5	[3,3,4]	Agree	Agree	Strongly agree	[1,4,3]	Disagree	Strongly agree	Agree	[3,1,4,3,4,3,4,2,3]	Important	Unimportant	Very important	Important	Very important	Important	Very important	Neither unimportant or important	Important											[3,2,4,3,1,3]	Important	Neither unimportant or important	Very important	Important	Unimportant	Important
3fj69y7fxy3a	Munich	4	Walking	1	Public transport	5	Car	6							[2,3,3]	Neither agree/nor disagree	Agree	Agree					[3,3,3,3,2,3,3,3,3]	Important	Important	Important	Important	Neither unimportant or important	Important	Important	Important	Important											[3,2,3,3,2,2]	Important	Neither unimportant or important	Important	Important	Neither unimportant or important	Neither unimportant or important
3fj72ulv7k94	Las Palmas	5	Public transport	5	Walking	1	Car	6							[4,4,3]	Strongly agree	Strongly agree	Agree					[3,2,4,3,4,4,-1,1,3]	Important	Neither unimportant or important	Very important	Important	Very important	Very important		Unimportant	Important											[3,4,4,4,2,4]	Important	Very important	Very important	Very important	Neither unimportant or important	Very important
3fk4uw8pnl43	Munich	4	Walking	1	Cycling	2	Car	6	Car	6	Walking	1	Public transport	5	[3,2,2]	Agree	Neither agree/nor disagree	Neither agree/nor disagree					[1,3,2,2,3,1,2,3,2]	Unimportant	Important	Neither unimportant or important	Neither unimportant or important	Important	Unimportant	Neither unimportant or important	Important	Neither unimportant or important											[2,3,2,2,3,2]	Neither unimportant or important	Important	Neither unimportant or important	Neither unimportant or important	Important	Neither unimportant or important
3fn6itx2ikb7	Munich	4	Cycling	2	Car	6	Walking	1							[0,2,2]	Strongly disagree	Neither agree/nor disagree	Neither agree/nor disagree					[1,3,3,1,3,1,3,1,3]	Unimportant	Important	Important	Unimportant	Important	Unimportant	Important	Unimportant	Important											[2,1,1,1,1,1]	Neither unimportant or important	Unimportant	Unimportant	Unimportant	Unimportant	Unimportant
3fpp4ovw93xa	Greater London	3													[2,2,2]	Neither agree/nor disagree	Neither agree/nor disagree	Neither agree/nor disagree					[2,2,2,2,2,2,2,2,-1]	Neither unimportant or important	Neither unimportant or important	Neither unimportant or important	Neither unimportant or important	Neither unimportant or important	Neither unimportant or important	Neither unimportant or important	Neither unimportant or important												[2,2,2,2,2,-1]	Neither unimportant or important	Neither unimportant or important	Neither unimportant or important	Neither unimportant or important	Neither unimportant or important
3fr7udr6rwo9	Las Palmas	5	Walking	1	Walking	1	Car	6							[2,2,2]	Neither agree/nor disagree	Neither agree/nor disagree	Neither agree/nor disagree					[-1,2,2,2,2,3,-1,-1,-1]		Neither unimportant or important	Neither unimportant or important	Neither unimportant or important	Neither unimportant or important	Important														[2,3,2,3,3,2]	Neither unimportant or important	Important	Neither unimportant or important	Important	Important	Neither unimportant or important
3fs9f7czx97a	Greater London	3	Walking	1	Car	6	Public transport	5	Car	6					[1,3,3]	Disagree	Agree	Agree					[3,3,2,2,4,3,4,2,2]	Important	Important	Neither unimportant or important	Neither unimportant or important	Very important	Important	Very important	Neither unimportant or important	Neither unimportant or important											[3,2,3,3,3,-1]	Important	Neither unimportant or important	Important	Important	Important
3ft3mrm9btk4	Munich	4	Cycling	2	Public transport	5	Walking	1	Car	6	Public transport	5	Walking	1	[2,2,0]	Neither agree/nor disagree	Neither agree/nor disagree	Strongly disagree					[4,1,2,0,2,0,2,2,3]	Very important	Unimportant	Neither unimportant or important	Very unimportant	Neither unimportant or important	Very unimportant	Neither unimportant or important	Neither unimportant or important	Important											[2,0,2,2,3,1]	Neither unimportant or important	Very unimportant	Neither unimportant or important	Neither unimportant or important	Important	Unimportant
3fv4v3vwa2c9	Las Palmas	5	Walking	1	Cycling	2	Public transport	5	Public transport	5	Cycling	2	Walking	1	[2,3,3]	Neither agree/nor disagree	Agree	Agree					[3,3,2,1,3,4,4,1,1]	Important	Important	Neither unimportant or important	Unimportant	Important	Very important	Very important	Unimportant	Unimportant											[3,2,3,3,1,2]	Important	Neither unimportant or important	Important	Important	Unimportant	Neither unimportant or important
3fw7o6g43b93	Greater London	3	Car	6	Walking	1	Car	6	Car	6	Car	6	Car	6	[3,3,3]	Agree	Agree	Agree					[3,3,3,4,3,3,3,4,4]	Important	Important	Important	Very important	Important	Important	Important	Very important	Very important											[3,3,4,3,3,3]	Important	Important	Very important	Important	Important	Important
3fy49v7yfm26	Las Palmas	5	Car	6											[2,2,2]	Neither agree/nor disagree	Neither agree/nor disagree	Neither agree/nor disagree					[2,2,2,2,2,2,2,2,2]	Neither unimportant or important	Neither unimportant or important	Neither unimportant or important	Neither unimportant or important	Neither unimportant or important	Neither unimportant or important	Neither unimportant or important	Neither unimportant or important	Neither unimportant or important											[3,2,2,3,2,2]	Important	Neither unimportant or important	Neither unimportant or important	Important	Neither unimportant or important	Neither unimportant or important
3g2lkd3noe67	Helsinki Metropolitan Area	1	Car	6	Walking	1	Public transport	5							[1,3,2]	Disagree	Agree	Neither agree/nor disagree					[3,1,2,2,2,1,2,2,3]	Important	Unimportant	Neither unimportant or important	Neither unimportant or important	Neither unimportant or important	Unimportant	Neither unimportant or important	Neither unimportant or important	Important											[2,2,2,3,3,1]	Neither unimportant or important	Neither unimportant or important	Neither unimportant or important	Important	Important	Unimportant
3g6xf3wzl7r7	Helsinki Metropolitan Area	1	Car	6	Walking	1	Public transport	5							[2,2,3]	Neither agree/nor disagree	Neither agree/nor disagree	Agree					[3,-1,2,2,3,3,4,2,1]	Important		Neither unimportant or important	Neither unimportant or important	Important	Important	Very important	Neither unimportant or important	Unimportant											[2,2,2,2,2,3]	Neither unimportant or important	Neither unimportant or important	Neither unimportant or important	Neither unimportant or important	Neither unimportant or important	Important
3g7li9pwv9m7	Greater London	3	Public transport	5	Walking	1									[1,1,1]	Disagree	Disagree	Disagree					[3,1,1,1,3,3,4,1,3]	Important	Unimportant	Unimportant	Unimportant	Important	Important	Very important	Unimportant	Important											[1,1,1,1,1,3]	Unimportant	Unimportant	Unimportant	Unimportant	Unimportant	Important
3g7x273zd664	Greater London	3	Walking	1	Public transport	5									[3,3,3]	Agree	Agree	Agree					[3,3,2,2,3,2,2,2,2]	Important	Important	Neither unimportant or important	Neither unimportant or important	Important	Neither unimportant or important	Neither unimportant or important	Neither unimportant or important	Neither unimportant or important											[2,2,3,3,3,3]	Neither unimportant or important	Neither unimportant or important	Important	Important	Important	Important
3ga38rdw2lx9	Helsinki Metropolitan Area	1	Public transport	5	Walking	1	Car	6	Car	6	Public transport	5	Walking	1	[1,3,2]	Disagree	Agree	Neither agree/nor disagree					[4,-1,2,2,3,3,2,2,3]	Very important		Neither unimportant or important	Neither unimportant or important	Important	Important	Neither unimportant or important	Neither unimportant or important	Important											[3,3,3,3,3,3]	Important	Important	Important	Important	Important	Important
3gd4o4bbw3la	Helsinki Metropolitan Area	1	Walking	1	Cycling	2	Public transport	5							[3,4,-1]	Agree	Strongly agree						[2,2,2,3,3,1,1,2,2]	Neither unimportant or important	Neither unimportant or important	Neither unimportant or important	Important	Important	Unimportant	Unimportant	Neither unimportant or important	Neither unimportant or important											[2,3,3,2,1,2]	Neither unimportant or important	Important	Important	Neither unimportant or important	Unimportant	Neither unimportant or important
3gg8d3tlv474	Munich	4	Car	6	Walking	1	Cycling	2							[0,0,0]	Strongly disagree	Strongly disagree	Strongly disagree					[2,3,0,1,3,3,1,2,3]	Neither unimportant or important	Important	Very unimportant	Unimportant	Important	Important	Unimportant	Neither unimportant or important	Important											[1,0,3,-1,-1,-1]	Unimportant	Very unimportant	Important
3ggh928v9yj4	Helsinki Metropolitan Area	1	Walking	1	Public transport	5	Car	6	Public transport	5	Walking	1	Car	6	[4,3,3]	Strongly agree	Agree	Agree					[3,1,3,3,2,2,1,3,3]	Important	Unimportant	Important	Important	Neither unimportant or important	Neither unimportant or important	Unimportant	Important	Important	[2,3,3,0,3,3,2,4,1]	Neither unimportant or important	Important	Important	Very unimportant	Important	Important	Neither unimportant or important	Very important	Unimportant	[0,2,0,3,2,2]	Very unimportant	Neither unimportant or important	Very unimportant	Important	Neither unimportant or important	Neither unimportant or important
3gj2ndn946w7	Helsinki Metropolitan Area	1	Walking	1											[2,3,3]	Neither agree/nor disagree	Agree	Agree					[1,2,2,2,3,3,3,0,3]	Unimportant	Neither unimportant or important	Neither unimportant or important	Neither unimportant or important	Important	Important	Important	Very unimportant	Important											[2,2,3,3,1,3]	Neither unimportant or important	Neither unimportant or important	Important	Important	Unimportant	Important
3gm2yzd4ihk4	Munich	4	Walking	1	Public transport	5	Car	6							[0,-1,-1]	Strongly disagree							[3,2,3,2,3,2,4,3,3]	Important	Neither unimportant or important	Important	Neither unimportant or important	Important	Neither unimportant or important	Very important	Important	Important											[3,2,3,3,3,3]	Important	Neither unimportant or important	Important	Important	Important	Important
3gnk6g8yae33	Munich	4	Cycling	2											[0,4,0]	Strongly disagree	Strongly agree	Strongly disagree					[4,4,4,4,4,2,4,4,4]	Very important	Very important	Very important	Very important	Very important	Neither unimportant or important	Very important	Very important	Very important											[4,4,4,4,4,4]	Very important	Very important	Very important	Very important	Very important	Very important
3gs2n3ftf2j8	Munich	4	Cycling	2	Car	6	Walking	1	Walking	1	Car	6	Public transport	5	[2,3,0]	Neither agree/nor disagree	Agree	Strongly disagree	[3,1,2]	Agree	Disagree	Neither agree/nor disagree	[0,4,2,0,3,2,1,3,0]	Very unimportant	Very important	Neither unimportant or important	Very unimportant	Important	Neither unimportant or important	Unimportant	Important	Very unimportant	[3,1,2,4,0,3,1,3,3]	Important	Unimportant	Neither unimportant or important	Very important	Very unimportant	Important	Unimportant	Important	Important	[3,1,3,2,2,4]	Important	Unimportant	Important	Neither unimportant or important	Neither unimportant or important	Very important
3gv332sze2bm	Munich	4	Cycling	2	Car	6	Walking	1	Car	6					[3,3,3]	Agree	Agree	Agree					[4,3,3,3,3,3,4,2,3]	Very important	Important	Important	Important	Important	Important	Very important	Neither unimportant or important	Important											[3,3,3,3,3,3]	Important	Important	Important	Important	Important	Important
3gy8krb9xlg4	Greater London	3	Public transport	5	Walking	1									[0,0,0]	Strongly disagree	Strongly disagree	Strongly disagree					[3,1,1,1,3,3,1,1,-1]	Important	Unimportant	Unimportant	Unimportant	Important	Important	Unimportant	Unimportant												[1,1,2,1,1,3]	Unimportant	Unimportant	Neither unimportant or important	Unimportant	Unimportant	Important
3h2emz2m9w29	Greater London	3	Public transport	5	Car	6	Walking	1							[3,3,3]	Agree	Agree	Agree					[4,3,3,4,3,3,4,3,3]	Very important	Important	Important	Very important	Important	Important	Very important	Important	Important											[3,3,4,4,3,4]	Important	Important	Very important	Very important	Important	Very important
3h48gbe4dbg8	Las Palmas	5	Walking	1	Public transport	5	Public transport	5							[1,4,4]	Disagree	Strongly agree	Strongly agree					[4,4,4,4,4,4,4,4,4]	Very important	Very important	Very important	Very important	Very important	Very important	Very important	Very important	Very important											[2,4,4,4,4,4]	Neither unimportant or important	Very important	Very important	Very important	Very important	Very important
3h74p4acz9d9	Greater London	3	Cycling	2	Walking	1	Car	6							[1,0,3]	Disagree	Strongly disagree	Agree					[1,2,0,3,4,3,2,3,2]	Unimportant	Neither unimportant or important	Very unimportant	Important	Very important	Important	Neither unimportant or important	Important	Neither unimportant or important											[2,3,2,1,3,4]	Neither unimportant or important	Important	Neither unimportant or important	Unimportant	Important	Very important
3h9lmv2chk84	Las Palmas	5	Car	6	Public transport	5									[3,3,3]	Agree	Agree	Agree					[3,3,2,2,3,3,3,2,2]	Important	Important	Neither unimportant or important	Neither unimportant or important	Important	Important	Important	Neither unimportant or important	Neither unimportant or important											[3,2,2,3,3,3]	Important	Neither unimportant or important	Neither unimportant or important	Important	Important	Important
3hc4xv6mjj83	Greater London	3	Public transport	5	Walking	1	Car	6							[0,0,0]	Strongly disagree	Strongly disagree	Strongly disagree					[3,2,2,2,2,2,3,2,2]	Important	Neither unimportant or important	Neither unimportant or important	Neither unimportant or important	Neither unimportant or important	Neither unimportant or important	Important	Neither unimportant or important	Neither unimportant or important											[2,2,2,2,2,2]	Neither unimportant or important	Neither unimportant or important	Neither unimportant or important	Neither unimportant or important	Neither unimportant or important	Neither unimportant or important
3hc9hh3ehz89	Greater London	3	Public transport	5	Walking	1	Car	6	Public transport	5	Car	6	Walking	1	[2,2,2]	Neither agree/nor disagree	Neither agree/nor disagree	Neither agree/nor disagree					[2,2,2,2,2,2,2,2,2]	Neither unimportant or important	Neither unimportant or important	Neither unimportant or important	Neither unimportant or important	Neither unimportant or important	Neither unimportant or important	Neither unimportant or important	Neither unimportant or important	Neither unimportant or important											[2,2,2,2,2,2]	Neither unimportant or important	Neither unimportant or important	Neither unimportant or important	Neither unimportant or important	Neither unimportant or important	Neither unimportant or important
3hg3ths9yiw6	Greater London	3	Walking	1	Public transport	5	Car	6	Public transport	5	Walking	1	Car	6	[3,3,3]	Agree	Agree	Agree	[2,3,3]	Neither agree/nor disagree	Agree	Agree	[2,3,3,3,3,3,3,3,3]	Neither unimportant or important	Important	Important	Important	Important	Important	Important	Important	Important	[3,3,2,3,4,3,4,3,3]	Important	Important	Neither unimportant or important	Important	Very important	Important	Very important	Important	Important	[2,2,3,3,2,-1]	Neither unimportant or important	Neither unimportant or important	Important	Important	Neither unimportant or important
3hj9kr3xoh69	Greater London	3	Public transport	5	Walking	1	Car	6							[0,3,3]	Strongly disagree	Agree	Agree					[4,3,2,1,4,4,4,0,3]	Very important	Important	Neither unimportant or important	Unimportant	Very important	Very important	Very important	Very unimportant	Important											[3,2,4,3,2,4]	Important	Neither unimportant or important	Very important	Important	Neither unimportant or important	Very important
3hjj7bx3hat9	Helsinki Metropolitan Area	1	Car	6	Public transport	5	Walking	1							[1,3,1]	Disagree	Agree	Disagree					[4,3,2,2,2,2,3,0,2]	Very important	Important	Neither unimportant or important	Neither unimportant or important	Neither unimportant or important	Neither unimportant or important	Important	Very unimportant	Neither unimportant or important											[1,1,2,1,1,1]	Unimportant	Unimportant	Neither unimportant or important	Unimportant	Unimportant	Unimportant
3hn8zzl4joh6	Helsinki Metropolitan Area	1	Car	6	Walking	1	Cycling	2	Car	6	Walking	1	Public transport	5	[3,3,3]	Agree	Agree	Agree					[2,3,3,3,3,3,3,3,4]	Neither unimportant or important	Important	Important	Important	Important	Important	Important	Important	Very important											[4,3,4,2,1,3]	Very important	Important	Very important	Neither unimportant or important	Unimportant	Important
3hpl9u4uyp34	Greater London	3	Walking	1	Public transport	5	Car	6							[3,3,3]	Agree	Agree	Agree					[3,3,3,3,3,3,3,2,3]	Important	Important	Important	Important	Important	Important	Important	Neither unimportant or important	Important											[3,2,3,3,1,2]	Important	Neither unimportant or important	Important	Important	Unimportant	Neither unimportant or important
3ht4uca9xty4	Helsinki Metropolitan Area	1	Walking	1	Car	6	Public transport	5							[4,4,4]	Strongly agree	Strongly agree	Strongly agree					[4,4,4,4,4,4,4,4,4]	Very important	Very important	Very important	Very important	Very important	Very important	Very important	Very important	Very important	[3,4,4,4,4,4,4,4,4]	Important	Very important	Very important	Very important	Very important	Very important	Very important	Very important	Very important	[4,4,4,4,4,4]	Very important	Very important	Very important	Very important	Very important	Very important
3hx694z3som7	Helsinki Metropolitan Area	1	Walking	1	Car	6	Cycling	2							[3,4,3]	Agree	Strongly agree	Agree					[4,-1,2,3,2,4,2,2,3]	Very important		Neither unimportant or important	Important	Neither unimportant or important	Very important	Neither unimportant or important	Neither unimportant or important	Important											[2,2,2,2,2,2]	Neither unimportant or important	Neither unimportant or important	Neither unimportant or important	Neither unimportant or important	Neither unimportant or important	Neither unimportant or important
3hy2mik3wag3	Munich	4	Car	6	Cycling	2	Walking	1							[2,3,4]	Neither agree/nor disagree	Agree	Strongly agree					[3,4,3,3,4,3,2,2,3]	Important	Very important	Important	Important	Very important	Important	Neither unimportant or important	Neither unimportant or important	Important											[3,4,2,3,2,4]	Important	Very important	Neither unimportant or important	Important	Neither unimportant or important	Very important
3i7tld7gn9nw	Greater London	3	Public transport	5	Walking	1	Car	6							[3,3,4]	Agree	Agree	Strongly agree					[3,4,3,1,3,2,4,2,2]	Important	Very important	Important	Unimportant	Important	Neither unimportant or important	Very important	Neither unimportant or important	Neither unimportant or important	[4,4,1,0,4,4,4,0,2]	Very important	Very important	Unimportant	Very unimportant	Very important	Very important	Very important	Very unimportant	Neither unimportant or important	[3,3,3,2,3,4]	Important	Important	Important	Neither unimportant or important	Important	Very important
3i8fpi3p9yb6	Greater London	3	Walking	1	Public transport	5									[3,3,3]	Agree	Agree	Agree					[1,1,4,4,4,1,3,3,3]	Unimportant	Unimportant	Very important	Very important	Very important	Unimportant	Important	Important	Important											[4,3,3,3,1,3]	Very important	Important	Important	Important	Unimportant	Important
3ib8kbb7n3p4	Greater London	3	Public transport	5	Cycling	2	Walking	1	Public transport	5	Public transport	5	Public transport	5	[1,1,3]	Disagree	Disagree	Agree					[3,3,3,2,3,3,4,3,2]	Important	Important	Important	Neither unimportant or important	Important	Important	Very important	Important	Neither unimportant or important											[3,2,3,3,3,3]	Important	Neither unimportant or important	Important	Important	Important	Important
3id97vnb32h4	Greater London	3	Public transport	5											[0,0,0]	Strongly disagree	Strongly disagree	Strongly disagree					[1,3,3,2,2,3,3,2,3]	Unimportant	Important	Important	Neither unimportant or important	Neither unimportant or important	Important	Important	Neither unimportant or important	Important											[2,2,2,2,2,2]	Neither unimportant or important	Neither unimportant or important	Neither unimportant or important	Neither unimportant or important	Neither unimportant or important	Neither unimportant or important
3if2kah3frv3	Munich	4	Cycling	2	Electric scooter	4	Walking	1	Car	6	Cycling	2	Walking	1	[4,4,2]	Strongly agree	Strongly agree	Neither agree/nor disagree					[3,3,1,1,2,3,4,1,2]	Important	Important	Unimportant	Unimportant	Neither unimportant or important	Important	Very important	Unimportant	Neither unimportant or important											[2,2,2,3,2,3]	Neither unimportant or important	Neither unimportant or important	Neither unimportant or important	Important	Neither unimportant or important	Important
3if8r63t6dab	Greater London	3	Public transport	5	Car	6	Walking	1							[0,0,0]	Strongly disagree	Strongly disagree	Strongly disagree					[3,3,1,0,2,1,4,0,1]	Important	Important	Unimportant	Very unimportant	Neither unimportant or important	Unimportant	Very important	Very unimportant	Unimportant											[1,1,3,2,1,3]	Unimportant	Unimportant	Important	Neither unimportant or important	Unimportant	Important
3ih32noa3yva	Munich	4	Cycling	2	Walking	1	Public transport	5	Public transport	5	Walking	1	Cycling	2	[3,3,3]	Agree	Agree	Agree					[3,3,3,3,3,3,4,3,-1]	Important	Important	Important	Important	Important	Important	Very important	Important												[2,3,3,2,2,3]	Neither unimportant or important	Important	Important	Neither unimportant or important	Neither unimportant or important	Important
3ih3ow7epx3z	Helsinki Metropolitan Area	1	Car	6	Walking	1	Public transport	5	Car	6	Public transport	5	Walking	1	[3,3,3]	Agree	Agree	Agree					[0,0,1,1,3,3,4,1,2]	Very unimportant	Very unimportant	Unimportant	Unimportant	Important	Important	Very important	Unimportant	Neither unimportant or important											[3,3,3,3,0,0]	Important	Important	Important	Important	Very unimportant	Very unimportant
3iho3cl7rs79	Helsinki Metropolitan Area	1	Car	6	Public transport	5	Cycling	2	Public transport	5	Car	6	Walking	1	[2,3,3]	Neither agree/nor disagree	Agree	Agree	[1,4,4]	Disagree	Strongly agree	Strongly agree	[2,2,3,3,2,3,3,3,2]	Neither unimportant or important	Neither unimportant or important	Important	Important	Neither unimportant or important	Important	Important	Important	Neither unimportant or important											[2,3,3,2,2,3]	Neither unimportant or important	Important	Important	Neither unimportant or important	Neither unimportant or important	Important
3ii6w8ebb9g3	Helsinki Metropolitan Area	1	Cycling	2	Public transport	5	Walking	1	Walking	1	Car	6	Public transport	5	[1,3,4]	Disagree	Agree	Strongly agree					[1,2,4,3,4,3,2,1,0]	Unimportant	Neither unimportant or important	Very important	Important	Very important	Important	Neither unimportant or important	Unimportant	Very unimportant											[3,1,3,0,3,4]	Important	Unimportant	Important	Very unimportant	Important	Very important
3ii7fow2pun3	Munich	4	Car	6	Car	6	Car	6	Car	6					[1,1,1]	Disagree	Disagree	Disagree					[1,1,1,1,1,2,1,1,1]	Unimportant	Unimportant	Unimportant	Unimportant	Unimportant	Neither unimportant or important	Unimportant	Unimportant	Unimportant											[1,-1,1,1,2,3]	Unimportant		Unimportant	Unimportant	Neither unimportant or important	Important
3im76u6w83j8	Helsinki Metropolitan Area	1	Walking	1	Cycling	2	Public transport	5	Walking	1	Public transport	5	Public transport	5	[3,3,3]	Agree	Agree	Agree					[3,4,3,3,3,3,4,3,4]	Important	Very important	Important	Important	Important	Important	Very important	Important	Very important											[3,3,4,4,3,4]	Important	Important	Very important	Very important	Important	Very important
3imx879fyi24	Helsinki Metropolitan Area	1	Walking	1	Cycling	2	Public transport	5	Public transport	5	Walking	1			[3,3,3]	Agree	Agree	Agree					[3,2,3,4,3,3,3,3,3]	Important	Neither unimportant or important	Important	Very important	Important	Important	Important	Important	Important											[4,3,3,3,1,-1]	Very important	Important	Important	Important	Unimportant
3io9bbf6mul3	Las Palmas	5	Car	6	Electric scooter	4									[3,3,3]	Agree	Agree	Agree					[3,4,4,3,4,4,4,2,3]	Important	Very important	Very important	Important	Very important	Very important	Very important	Neither unimportant or important	Important											[3,3,4,4,4,3]	Important	Important	Very important	Very important	Very important	Important
3ip26zyb4xu4	Munich	4	Car	6	Electric bike	3	Walking	1	Car	6	Walking	1	Cycling	2	[1,3,3]	Disagree	Agree	Agree	[3,4,4]	Agree	Strongly agree	Strongly agree	[4,-1,4,3,4,3,4,4,4]	Very important		Very important	Important	Very important	Important	Very important	Very important	Very important	[4,4,1,2,-1,4,4,-1,4]	Very important	Very important	Unimportant	Neither unimportant or important		Very important	Very important		Very important	[4,4,4,4,2,3]	Very important	Very important	Very important	Very important	Neither unimportant or important	Important
3is7kfu2vse9	Greater London	3	Walking	1	Public transport	5	Electric bike	3	Public transport	5	Car	6	Walking	1	[3,3,3]	Agree	Agree	Agree					[3,3,2,2,3,3,3,3,3]	Important	Important	Neither unimportant or important	Neither unimportant or important	Important	Important	Important	Important	Important											[2,2,2,3,2,3]	Neither unimportant or important	Neither unimportant or important	Neither unimportant or important	Important	Neither unimportant or important	Important
3iu9ogi7owy4	Munich	4	Car	6	Car	6	Car	6							[1,1,1]	Disagree	Disagree	Disagree					[4,0,2,0,4,3,4,2,0]	Very important	Very unimportant	Neither unimportant or important	Very unimportant	Very important	Important	Very important	Neither unimportant or important	Very unimportant											[4,0,0,2,0,4]	Very important	Very unimportant	Very unimportant	Neither unimportant or important	Very unimportant	Very important
3ix7i2bep6i3	Las Palmas	5	Walking	1	Car	6	Public transport	5							[2,2,2]	Neither agree/nor disagree	Neither agree/nor disagree	Neither agree/nor disagree					[3,3,3,3,3,2,2,2,3]	Important	Important	Important	Important	Important	Neither unimportant or important	Neither unimportant or important	Neither unimportant or important	Important											[2,2,2,4,3,4]	Neither unimportant or important	Neither unimportant or important	Neither unimportant or important	Very important	Important	Very important
3iz338la8z8a	Helsinki Metropolitan Area	1	Walking	1	Cycling	2	Car	6	Walking	1	Car	6	Public transport	5	[0,3,4]	Strongly disagree	Agree	Strongly agree					[3,1,1,0,4,3,2,-1,-1]	Important	Unimportant	Unimportant	Very unimportant	Very important	Important	Neither unimportant or important													[0,1,3,1,0,2]	Very unimportant	Unimportant	Important	Unimportant	Very unimportant	Neither unimportant or important
3iz6hlb6uln8	Greater London	3	Walking	1	Public transport	5	Car	6							[1,1,1]	Disagree	Disagree	Disagree					[3,3,2,2,2,2,2,2,2]	Important	Important	Neither unimportant or important	Neither unimportant or important	Neither unimportant or important	Neither unimportant or important	Neither unimportant or important	Neither unimportant or important	Neither unimportant or important											[2,2,2,2,2,-1]	Neither unimportant or important	Neither unimportant or important	Neither unimportant or important	Neither unimportant or important	Neither unimportant or important
3j2xe3hn38p4	Munich	4	Cycling	2	Electric bike	3	Car	6	Car	6	Cycling	2			[3,3,3]	Agree	Agree	Agree					[4,1,2,2,3,4,3,1,2]	Very important	Unimportant	Neither unimportant or important	Neither unimportant or important	Important	Very important	Important	Unimportant	Neither unimportant or important											[3,1,3,3,3,4]	Important	Unimportant	Important	Important	Important	Very important
3j3jkx9lpy74	Greater London	3	Car	6	Cycling	2	Walking	1	Car	6	Public transport	5	Public transport	5	[1,1,-1]	Disagree	Disagree						[3,3,2,2,3,3,3,2,3]	Important	Important	Neither unimportant or important	Neither unimportant or important	Important	Important	Important	Neither unimportant or important	Important											[3,3,3,3,3,3]	Important	Important	Important	Important	Important	Important
3j6yfy4jxk89	Helsinki Metropolitan Area	1	Public transport	5	Walking	1									[2,1,2]	Neither agree/nor disagree	Disagree	Neither agree/nor disagree	[3,4,3]	Agree	Strongly agree	Agree	[3,2,3,1,1,4,2,1,1]	Important	Neither unimportant or important	Important	Unimportant	Unimportant	Very important	Neither unimportant or important	Unimportant	Unimportant											[3,2,1,3,1,2]	Important	Neither unimportant or important	Unimportant	Important	Unimportant	Neither unimportant or important
3j7phn4um7h7	Greater London	3	Walking	1	Public transport	5	Car	6							[1,1,1]	Disagree	Disagree	Disagree					[4,4,4,3,4,4,4,2,4]	Very important	Very important	Very important	Important	Very important	Very important	Very important	Neither unimportant or important	Very important											[3,3,3,4,3,4]	Important	Important	Important	Very important	Important	Very important
3j8rya4o6ovi	Helsinki Metropolitan Area	1	Electric bike	3	Car	6	Public transport	5							[1,3,3]	Disagree	Agree	Agree					[3,0,3,2,3,3,4,2,1]	Important	Very unimportant	Important	Neither unimportant or important	Important	Important	Very important	Neither unimportant or important	Unimportant											[3,3,3,3,1,3]	Important	Important	Important	Important	Unimportant	Important
3j9jha42x473	Helsinki Metropolitan Area	1	Public transport	5	Walking	1									[2,2,2]	Neither agree/nor disagree	Neither agree/nor disagree	Neither agree/nor disagree					[2,2,2,2,2,2,2,2,2]	Neither unimportant or important	Neither unimportant or important	Neither unimportant or important	Neither unimportant or important	Neither unimportant or important	Neither unimportant or important	Neither unimportant or important	Neither unimportant or important	Neither unimportant or important											[2,2,2,2,2,2]	Neither unimportant or important	Neither unimportant or important	Neither unimportant or important	Neither unimportant or important	Neither unimportant or important	Neither unimportant or important
3ja6alh6grp3	Las Palmas	5	Public transport	5	Walking	1	Car	6							[1,3,2]	Disagree	Agree	Neither agree/nor disagree					[3,3,3,2,3,3,3,2,2]	Important	Important	Important	Neither unimportant or important	Important	Important	Important	Neither unimportant or important	Neither unimportant or important											[3,3,2,3,4,4]	Important	Important	Neither unimportant or important	Important	Very important	Very important
3jg6eoz74hy7	Helsinki Metropolitan Area	1	Walking	1	Cycling	2	Public transport	5							[3,3,3]	Agree	Agree	Agree					[2,2,3,4,3,3,3,2,3]	Neither unimportant or important	Neither unimportant or important	Important	Very important	Important	Important	Important	Neither unimportant or important	Important											[2,4,4,2,1,3]	Neither unimportant or important	Very important	Very important	Neither unimportant or important	Unimportant	Important
3jh8cyl9g9a9	Helsinki Metropolitan Area	1	Public transport	5	Walking	1	Cycling	2							[1,3,3]	Disagree	Agree	Agree					[2,3,3,3,3,2,3,2,3]	Neither unimportant or important	Important	Important	Important	Important	Neither unimportant or important	Important	Neither unimportant or important	Important											[3,4,3,4,2,3]	Important	Very important	Important	Very important	Neither unimportant or important	Important
3jh9rmp839o3	Helsinki Metropolitan Area	1	Car	6	Walking	1	Public transport	5							[3,3,4]	Agree	Agree	Strongly agree	[4,3,4]	Strongly agree	Agree	Strongly agree	[2,3,3,4,3,2,3,3,4]	Neither unimportant or important	Important	Important	Very important	Important	Neither unimportant or important	Important	Important	Very important	[2,3,3,2,4,3,4,2,3]	Neither unimportant or important	Important	Important	Neither unimportant or important	Very important	Important	Very important	Neither unimportant or important	Important	[3,3,3,2,2,3]	Important	Important	Important	Neither unimportant or important	Neither unimportant or important	Important
3jhr8ud6lbh3	Munich	4	Walking	1	Public transport	5	Public transport	5							[-1,2,2]		Neither agree/nor disagree	Neither agree/nor disagree					[-1,-1,-1,2,2,2,2,2,2]				Neither unimportant or important	Neither unimportant or important	Neither unimportant or important	Neither unimportant or important	Neither unimportant or important	Neither unimportant or important											[2,2,-1,2,2,2]	Neither unimportant or important	Neither unimportant or important		Neither unimportant or important	Neither unimportant or important	Neither unimportant or important
3ji2dv2zfd26	Munich	4	Electric bike	3	Cycling	2	Electric scooter	4	Walking	1	Cycling	2	Electric scooter	4	[3,2,3]	Agree	Neither agree/nor disagree	Agree	[3,3,3]	Agree	Agree	Agree	[2,3,3,2,2,3,3,2,3]	Neither unimportant or important	Important	Important	Neither unimportant or important	Neither unimportant or important	Important	Important	Neither unimportant or important	Important	[2,3,3,2,2,3,4,3,3]	Neither unimportant or important	Important	Important	Neither unimportant or important	Neither unimportant or important	Important	Very important	Important	Important	[3,2,3,3,3,4]	Important	Neither unimportant or important	Important	Important	Important	Very important
3jin6x3syf76	Greater London	3	Public transport	5	Walking	1	Car	6							[0,0,0]	Strongly disagree	Strongly disagree	Strongly disagree					[4,3,2,2,4,4,2,2,2]	Very important	Important	Neither unimportant or important	Neither unimportant or important	Very important	Very important	Neither unimportant or important	Neither unimportant or important	Neither unimportant or important											[3,2,2,-1,2,4]	Important	Neither unimportant or important	Neither unimportant or important		Neither unimportant or important	Very important
3jl3xy4b6u26	Munich	4	Cycling	2	Walking	1	Public transport	5	Public transport	5	Car	6	Walking	1	[2,0,0]	Neither agree/nor disagree	Strongly disagree	Strongly disagree					[4,4,4,2,3,4,4,2,0]	Very important	Very important	Very important	Neither unimportant or important	Important	Very important	Very important	Neither unimportant or important	Very unimportant											[3,4,4,4,3,3]	Important	Very important	Very important	Very important	Important	Important
3jn7y6n8wyl8	Greater London	3	Walking	1	Public transport	5	Car	6	Public transport	5	Car	6			[1,1,2]	Disagree	Disagree	Neither agree/nor disagree					[2,2,3,3,2,3,3,2,2]	Neither unimportant or important	Neither unimportant or important	Important	Important	Neither unimportant or important	Important	Important	Neither unimportant or important	Neither unimportant or important											[3,3,3,3,2,2]	Important	Important	Important	Important	Neither unimportant or important	Neither unimportant or important
3jo2nyp7k873	Greater London	3	Walking	1											[2,2,2]	Neither agree/nor disagree	Neither agree/nor disagree	Neither agree/nor disagree					[2,3,2,2,3,2,3,2,2]	Neither unimportant or important	Important	Neither unimportant or important	Neither unimportant or important	Important	Neither unimportant or important	Important	Neither unimportant or important	Neither unimportant or important											[2,3,2,2,2,2]	Neither unimportant or important	Important	Neither unimportant or important	Neither unimportant or important	Neither unimportant or important	Neither unimportant or important
3jp3a23amu78	Helsinki Metropolitan Area	1	Walking	1	Cycling	2	Car	6							[1,3,1]	Disagree	Agree	Disagree					[-1,3,2,2,3,2,1,1,0]		Important	Neither unimportant or important	Neither unimportant or important	Important	Neither unimportant or important	Unimportant	Unimportant	Very unimportant											[1,1,1,2,0,0]	Unimportant	Unimportant	Unimportant	Neither unimportant or important	Very unimportant	Very unimportant
3ju7u79odm87	Munich	4	Walking	1	Cycling	2	Public transport	5	Walking	1	Public transport	5	Car	6	[0,2,0]	Strongly disagree	Neither agree/nor disagree	Strongly disagree					[3,3,3,3,3,3,3,3,3]	Important	Important	Important	Important	Important	Important	Important	Important	Important											[3,3,3,3,3,3]	Important	Important	Important	Important	Important	Important
3jx9ous47mkf	Helsinki Metropolitan Area	1	Walking	1	Walking	1	Car	6							[3,4,3]	Agree	Strongly agree	Agree					[3,3,4,3,3,3,3,3,3]	Important	Important	Very important	Important	Important	Important	Important	Important	Important											[3,3,4,3,3,4]	Important	Important	Very important	Important	Important	Very important
3jxz62ppk4o6	Helsinki Metropolitan Area	1	Car	6											[2,2,2]	Neither agree/nor disagree	Neither agree/nor disagree	Neither agree/nor disagree					[4,2,2,2,2,2,2,2,2]	Very important	Neither unimportant or important	Neither unimportant or important	Neither unimportant or important	Neither unimportant or important	Neither unimportant or important	Neither unimportant or important	Neither unimportant or important	Neither unimportant or important											[0,0,2,2,0,2]	Very unimportant	Very unimportant	Neither unimportant or important	Neither unimportant or important	Very unimportant	Neither unimportant or important
3jy3hjm822a4	Greater London	3	Car	6	Walking	1	Public transport	5	Car	6	Public transport	5	Walking	1	[2,3,2]	Neither agree/nor disagree	Agree	Neither agree/nor disagree					[3,1,4,4,3,2,4,2,2]	Important	Unimportant	Very important	Very important	Important	Neither unimportant or important	Very important	Neither unimportant or important	Neither unimportant or important	[3,3,3,3,2,2,4,3,4]	Important	Important	Important	Important	Neither unimportant or important	Neither unimportant or important	Very important	Important	Very important	[4,3,3,4,4,3]	Very important	Important	Important	Very important	Very important	Important
3jy773zff8x8	Las Palmas	5	Public transport	5	Walking	1	Car	6	Car	6	Public transport	5	Walking	1	[3,4,4]	Agree	Strongly agree	Strongly agree	[3,3,3]	Agree	Agree	Agree	[3,3,4,4,4,4,4,2,2]	Important	Important	Very important	Very important	Very important	Very important	Very important	Neither unimportant or important	Neither unimportant or important											[4,2,3,4,3,-1]	Very important	Neither unimportant or important	Important	Very important	Important
3k2s3e69tgh8	Helsinki Metropolitan Area	1	Car	6	Walking	1	Electric bike	3							[2,3,2]	Neither agree/nor disagree	Agree	Neither agree/nor disagree					[3,3,3,3,3,3,3,3,3]	Important	Important	Important	Important	Important	Important	Important	Important	Important											[3,3,3,3,3,3]	Important	Important	Important	Important	Important	Important
3k3x77gau646	Helsinki Metropolitan Area	1	Public transport	5											[2,3,3]	Neither agree/nor disagree	Agree	Agree					[2,2,3,3,3,3,3,3,3]	Neither unimportant or important	Neither unimportant or important	Important	Important	Important	Important	Important	Important	Important											[3,3,3,3,2,3]	Important	Important	Important	Important	Neither unimportant or important	Important
3k67ugc4y79u	Las Palmas	5	Public transport	5	Car	6	Walking	1							[2,3,4]	Neither agree/nor disagree	Agree	Strongly agree					[3,3,3,3,2,3,4,3,3]	Important	Important	Important	Important	Neither unimportant or important	Important	Very important	Important	Important											[2,1,2,3,2,3]	Neither unimportant or important	Unimportant	Neither unimportant or important	Important	Neither unimportant or important	Important
3k8sx8o6o6x4	Helsinki Metropolitan Area	1	Walking	1	Cycling	2	Public transport	5	Walking	1	Public transport	5			[1,1,1]	Disagree	Disagree	Disagree					[3,2,1,1,2,2,2,1,2]	Important	Neither unimportant or important	Unimportant	Unimportant	Neither unimportant or important	Neither unimportant or important	Neither unimportant or important	Unimportant	Neither unimportant or important											[2,2,2,2,1,2]	Neither unimportant or important	Neither unimportant or important	Neither unimportant or important	Neither unimportant or important	Unimportant	Neither unimportant or important
3k8ypr7uci27	Helsinki Metropolitan Area	1	Public transport	5	Cycling	2	Walking	1	Public transport	5	Walking	1			[2,3,3]	Neither agree/nor disagree	Agree	Agree					[2,2,3,4,3,3,3,2,3]	Neither unimportant or important	Neither unimportant or important	Important	Very important	Important	Important	Important	Neither unimportant or important	Important											[3,3,3,3,2,3]	Important	Important	Important	Important	Neither unimportant or important	Important
3kcc3rxc2al7	Greater London	3	Walking	1	Public transport	5	Car	6							[3,3,3]	Agree	Agree	Agree					[3,3,3,1,3,3,4,2,3]	Important	Important	Important	Unimportant	Important	Important	Very important	Neither unimportant or important	Important											[2,2,3,3,3,3]	Neither unimportant or important	Neither unimportant or important	Important	Important	Important	Important
3kd9c28g7ho4	Munich	4	Walking	1	Cycling	2	Car	6	Car	6	Walking	1	Cycling	2	[0,2,1]	Strongly disagree	Neither agree/nor disagree	Disagree					[1,0,1,2,3,0,1,0,1]	Unimportant	Very unimportant	Unimportant	Neither unimportant or important	Important	Very unimportant	Unimportant	Very unimportant	Unimportant											[1,0,2,0,2,0]	Unimportant	Very unimportant	Neither unimportant or important	Very unimportant	Neither unimportant or important	Very unimportant
3ke9yxl36497	Helsinki Metropolitan Area	1	Cycling	2	Public transport	5	Car	6	Public transport	5	Walking	1	Car	6	[1,1,2]	Disagree	Disagree	Neither agree/nor disagree					[4,2,1,0,3,3,3,2,3]	Very important	Neither unimportant or important	Unimportant	Very unimportant	Important	Important	Important	Neither unimportant or important	Important	[4,3,0,0,3,2,2,0,2]	Very important	Important	Very unimportant	Very unimportant	Important	Neither unimportant or important	Neither unimportant or important	Very unimportant	Neither unimportant or important	[1,2,2,3,1,2]	Unimportant	Neither unimportant or important	Neither unimportant or important	Important	Unimportant	Neither unimportant or important
3ki8xy4wbn64	Las Palmas	5	Public transport	5	Walking	1	Car	6							[2,2,2]	Neither agree/nor disagree	Neither agree/nor disagree	Neither agree/nor disagree					[3,4,4,-1,4,2,3,2,2]	Important	Very important	Very important		Very important	Neither unimportant or important	Important	Neither unimportant or important	Neither unimportant or important											[4,3,4,2,2,3]	Very important	Important	Very important	Neither unimportant or important	Neither unimportant or important	Important
3ki9z3sp2wb8	Helsinki Metropolitan Area	1	Car	6	Cycling	2	Public transport	5	Car	6	Public transport	5	Walking	1	[3,4,4]	Agree	Strongly agree	Strongly agree	[3,4,4]	Agree	Strongly agree	Strongly agree	[4,3,3,4,3,3,4,2,2]	Very important	Important	Important	Very important	Important	Important	Very important	Neither unimportant or important	Neither unimportant or important											[4,4,4,3,1,3]	Very important	Very important	Very important	Important	Unimportant	Important
3kj2vhk437v4	Greater London	3	Public transport	5	Walking	1									[1,2,1]	Disagree	Neither agree/nor disagree	Disagree					[3,4,3,2,3,3,4,2,3]	Important	Very important	Important	Neither unimportant or important	Important	Important	Very important	Neither unimportant or important	Important											[3,3,4,3,3,3]	Important	Important	Very important	Important	Important	Important
3kk8lfx42o77	Las Palmas	5	Car	6	Walking	1	Public transport	5							[3,4,3]	Agree	Strongly agree	Agree					[3,3,4,3,2,3,4,3,3]	Important	Important	Very important	Important	Neither unimportant or important	Important	Very important	Important	Important											[3,4,3,4,3,4]	Important	Very important	Important	Very important	Important	Very important
3kke6lzn3ieb	Las Palmas	5	Car	6	Public transport	5	Walking	1	Walking	1	Car	6	Car	6	[3,3,4]	Agree	Agree	Strongly agree					[4,3,3,4,4,3,4,4,4]	Very important	Important	Important	Very important	Very important	Important	Very important	Very important	Very important											[4,3,4,4,4,3]	Very important	Important	Very important	Very important	Very important	Important
3kl2ygw8gv9u	Helsinki Metropolitan Area	1	Walking	1	Public transport	5									[3,3,3]	Agree	Agree	Agree					[3,3,3,3,3,3,4,4,2]	Important	Important	Important	Important	Important	Important	Very important	Very important	Neither unimportant or important											[3,3,4,1,1,3]	Important	Important	Very important	Unimportant	Unimportant	Important
3kn6lz4gg6o4	Munich	4	Car	6											[-1,-1,2]			Neither agree/nor disagree					[-1,-1,-1,-1,-1,-1,-1,-1,1]									Unimportant											[2,-1,-1,-1,-1,-1]	Neither unimportant or important
3ko7r6g6piu6	Munich	4	Car	6	Car	6	Car	6							[1,1,0]	Disagree	Disagree	Strongly disagree					[3,3,2,2,3,3,3,3,2]	Important	Important	Neither unimportant or important	Neither unimportant or important	Important	Important	Important	Important	Neither unimportant or important											[3,3,2,3,2,2]	Important	Important	Neither unimportant or important	Important	Neither unimportant or important	Neither unimportant or important
3ks2j2pvf2l4	Greater London	3	Public transport	5	Car	6	Walking	1							[3,3,3]	Agree	Agree	Agree					[3,3,3,2,3,3,3,3,4]	Important	Important	Important	Neither unimportant or important	Important	Important	Important	Important	Very important											[2,2,3,3,2,4]	Neither unimportant or important	Neither unimportant or important	Important	Important	Neither unimportant or important	Very important
3ks8k6ivi6f9	Helsinki Metropolitan Area	1	Walking	1	Cycling	2	Public transport	5	Walking	1	Public transport	5			[2,3,3]	Neither agree/nor disagree	Agree	Agree					[3,3,4,4,2,2,3,2,3]	Important	Important	Very important	Very important	Neither unimportant or important	Neither unimportant or important	Important	Neither unimportant or important	Important											[3,3,2,2,1,2]	Important	Important	Neither unimportant or important	Neither unimportant or important	Unimportant	Neither unimportant or important
3ku32yhl4jf6	Greater London	3	Public transport	5	Walking	1									[2,2,3]	Neither agree/nor disagree	Neither agree/nor disagree	Agree					[1,3,3,4,4,4,4,2,4]	Unimportant	Important	Important	Very important	Very important	Very important	Very important	Neither unimportant or important	Very important											[3,4,4,4,2,4]	Important	Very important	Very important	Very important	Neither unimportant or important	Very important
3kv6mdh3vhj6	Las Palmas	5	Public transport	5	Car	6	Walking	1							[3,3,2]	Agree	Agree	Neither agree/nor disagree					[4,3,3,1,3,4,4,1,2]	Very important	Important	Important	Unimportant	Important	Very important	Very important	Unimportant	Neither unimportant or important											[3,3,3,4,3,4]	Important	Important	Important	Very important	Important	Very important
3kw2inr6dpi8	Greater London	3	Public transport	5											[0,0,0]	Strongly disagree	Strongly disagree	Strongly disagree					[4,3,3,2,4,4,4,2,0]	Very important	Important	Important	Neither unimportant or important	Very important	Very important	Very important	Neither unimportant or important	Very unimportant											[3,4,4,3,1,4]	Important	Very important	Very important	Important	Unimportant	Very important
3kw68d9cwe8a	Las Palmas	5	Cycling	2	Electric scooter	4	Car	6	Cycling	2	Walking	1	Car	6	[1,1,3]	Disagree	Disagree	Agree					[2,1,2,1,3,4,1,1,1]	Neither unimportant or important	Unimportant	Neither unimportant or important	Unimportant	Important	Very important	Unimportant	Unimportant	Unimportant											[1,0,3,3,3,3]	Unimportant	Very unimportant	Important	Important	Important	Important
3kw6c2m66i3n	Las Palmas	5	Walking	1	Car	6	Public transport	5	Car	6	Public transport	5	Walking	1	[2,3,2]	Neither agree/nor disagree	Agree	Neither agree/nor disagree					[3,3,3,3,3,3,4,2,3]	Important	Important	Important	Important	Important	Important	Very important	Neither unimportant or important	Important
3kx2f4zgf48a	Munich	4	Cycling	2	Walking	1	Public transport	5							[2,3,3]	Neither agree/nor disagree	Agree	Agree					[1,3,3,1,4,3,4,3,4]	Unimportant	Important	Important	Unimportant	Very important	Important	Very important	Important	Very important											[3,4,2,2,-1,3]	Important	Very important	Neither unimportant or important	Neither unimportant or important		Important
3kx62zhb7h74	Greater London	3	Car	6	Public transport	5	Cycling	2	Car	6					[3,2,1]	Agree	Neither agree/nor disagree	Disagree					[0,3,3,3,3,4,3,3,2]	Very unimportant	Important	Important	Important	Important	Very important	Important	Important	Neither unimportant or important	[3,3,3,2,3,3,4,3,4]	Important	Important	Important	Neither unimportant or important	Important	Important	Very important	Important	Very important	[4,2,3,4,3,4]	Very important	Neither unimportant or important	Important	Very important	Important	Very important
3kz93cw6k2g6	Greater London	3	Public transport	5	Walking	1	Car	6	Public transport	5	Car	6	Walking	1	[1,2,3]	Disagree	Neither agree/nor disagree	Agree					[2,2,-1,1,-1,2,3,1,3]	Neither unimportant or important	Neither unimportant or important		Unimportant		Neither unimportant or important	Important	Unimportant	Important											[1,1,3,4,1,3]	Unimportant	Unimportant	Important	Very important	Unimportant	Important
3l2niy2fuy3a	Greater London	3	Walking	1	Public transport	5	Electric scooter	4							[1,3,3]	Disagree	Agree	Agree	[3,3,3]	Agree	Agree	Agree	[2,3,3,3,2,3,2,2,2]	Neither unimportant or important	Important	Important	Important	Neither unimportant or important	Important	Neither unimportant or important	Neither unimportant or important	Neither unimportant or important											[3,2,3,3,1,3]	Important	Neither unimportant or important	Important	Important	Unimportant	Important
3l394ooj7pua	Las Palmas	5	Car	6	Public transport	5	Walking	1							[4,4,4]	Strongly agree	Strongly agree	Strongly agree					[3,3,3,3,4,2,4,2,4]	Important	Important	Important	Important	Very important	Neither unimportant or important	Very important	Neither unimportant or important	Very important											[4,3,3,2,2,4]	Very important	Important	Important	Neither unimportant or important	Neither unimportant or important	Very important
3l4ejy2vax46	Helsinki Metropolitan Area	1	Cycling	2	Car	6	Public transport	5	Car	6	Public transport	5			[4,4,4]	Strongly agree	Strongly agree	Strongly agree					[4,4,3,3,3,3,3,3,0]	Very important	Very important	Important	Important	Important	Important	Important	Important	Very unimportant											[4,3,2,3,3,3]	Very important	Important	Neither unimportant or important	Important	Important	Important
3l4hga9ixt23	Greater London	3	Car	6											[0,2,2]	Strongly disagree	Neither agree/nor disagree	Neither agree/nor disagree					[1,3,3,3,2,2,3,2,4]	Unimportant	Important	Important	Important	Neither unimportant or important	Neither unimportant or important	Important	Neither unimportant or important	Very important	[2,3,3,2,2,2,2,4,4]	Neither unimportant or important	Important	Important	Neither unimportant or important	Neither unimportant or important	Neither unimportant or important	Neither unimportant or important	Very important	Very important	[2,3,3,3,1,3]	Neither unimportant or important	Important	Important	Important	Unimportant	Important
3l8ryr7frh6a	Greater London	3	Walking	1	Public transport	5	Car	6							[1,1,2]	Disagree	Disagree	Neither agree/nor disagree					[3,3,4,3,4,3,4,2,3]	Important	Important	Very important	Important	Very important	Important	Very important	Neither unimportant or important	Important											[3,2,2,3,2,4]	Important	Neither unimportant or important	Neither unimportant or important	Important	Neither unimportant or important	Very important
3la6uue63bk3	Munich	4	Car	6	Electric bike	3	Public transport	5	Car	6					[3,3,1]	Agree	Agree	Disagree					[4,2,2,0,1,3,3,1,2]	Very important	Neither unimportant or important	Neither unimportant or important	Very unimportant	Unimportant	Important	Important	Unimportant	Neither unimportant or important											[4,3,4,4,3,4]	Very important	Important	Very important	Very important	Important	Very important
3ld7n8bvr7s6	Munich	4	Car	6											[3,-1,-1]	Agree							[4,-1,-1,-1,-1,-1,-1,-1,-1]	Very important																			[4,4,-1,-1,-1,-1]	Very important	Very important
3lk4pki9ve96	Munich	4	Car	6	Walking	1	Public transport	5							[2,0,3]	Neither agree/nor disagree	Strongly disagree	Agree					[3,3,1,1,3,2,3,0,2]	Important	Important	Unimportant	Unimportant	Important	Neither unimportant or important	Important	Very unimportant	Neither unimportant or important											[1,1,2,3,3,2]	Unimportant	Unimportant	Neither unimportant or important	Important	Important	Neither unimportant or important
3ln9r6x4uyo6	Munich	4	Electric scooter	4	Public transport	5	Walking	1	Public transport	5	Walking	1	Car	6	[2,3,2]	Neither agree/nor disagree	Agree	Neither agree/nor disagree					[1,3,2,3,3,4,3,-1,1]	Unimportant	Important	Neither unimportant or important	Important	Important	Very important	Important		Unimportant											[0,3,1,2,1,3]	Very unimportant	Important	Unimportant	Neither unimportant or important	Unimportant	Important
3lo743p3cke9	Greater London	3	Car	6	Public transport	5	Walking	1							[2,3,3]	Neither agree/nor disagree	Agree	Agree					[4,4,4,3,4,3,3,3,3]	Very important	Very important	Very important	Important	Very important	Important	Important	Important	Important											[3,3,4,4,4,4]	Important	Important	Very important	Very important	Very important	Very important
3lpt4dxl4bya	Helsinki Metropolitan Area	1	Walking	1	Electric bike	3	Car	6							[4,4,4]	Strongly agree	Strongly agree	Strongly agree	[4,4,4]	Strongly agree	Strongly agree	Strongly agree	[3,4,3,3,4,4,4,4,4]	Important	Very important	Important	Important	Very important	Very important	Very important	Very important	Very important											[4,4,4,4,4,4]	Very important	Very important	Very important	Very important	Very important	Very important
3ls86l3obo63	Munich	4	Car	6	Cycling	2	Public transport	5							[2,3,3]	Neither agree/nor disagree	Agree	Agree	[1,3,3]	Disagree	Agree	Agree	[3,4,3,2,3,3,4,3,4]	Important	Very important	Important	Neither unimportant or important	Important	Important	Very important	Important	Very important											[3,3,4,3,2,3]	Important	Important	Very important	Important	Neither unimportant or important	Important
3lso8w888a23	Las Palmas	5	Car	6	Public transport	5	Walking	1							[3,3,1]	Agree	Agree	Disagree					[4,3,4,4,4,4,4,3,4]	Very important	Important	Very important	Very important	Very important	Very important	Very important	Important	Very important											[4,3,4,4,4,3]	Very important	Important	Very important	Very important	Very important	Important
3ly6ldd8dfx6	Greater London	3	Car	6	Walking	1	Public transport	5							[1,3,3]	Disagree	Agree	Agree					[2,2,2,2,2,2,2,2,3]	Neither unimportant or important	Neither unimportant or important	Neither unimportant or important	Neither unimportant or important	Neither unimportant or important	Neither unimportant or important	Neither unimportant or important	Neither unimportant or important	Important											[2,2,3,2,2,3]	Neither unimportant or important	Neither unimportant or important	Important	Neither unimportant or important	Neither unimportant or important	Important
3lz24nob9ewc	Munich	4	Walking	1	Car	6	Electric bike	3							[1,3,3]	Disagree	Agree	Agree	[2,3,1]	Neither agree/nor disagree	Agree	Disagree	[2,4,0,1,3,3,2,4,2]	Neither unimportant or important	Very important	Very unimportant	Unimportant	Important	Important	Neither unimportant or important	Very important	Neither unimportant or important											[2,4,1,1,3,4]	Neither unimportant or important	Very important	Unimportant	Unimportant	Important	Very important
3lz3xf3nkt7a	Greater London	3	Car	6	Walking	1	Public transport	5							[2,4,4]	Neither agree/nor disagree	Strongly agree	Strongly agree	[3,3,3]	Agree	Agree	Agree	[2,3,2,2,2,3,3,2,2]	Neither unimportant or important	Important	Neither unimportant or important	Neither unimportant or important	Neither unimportant or important	Important	Important	Neither unimportant or important	Neither unimportant or important											[2,2,2,3,2,2]	Neither unimportant or important	Neither unimportant or important	Neither unimportant or important	Important	Neither unimportant or important	Neither unimportant or important
3m3dpm6cd479	Munich	4	Electric bike	3	Electric scooter	4	Walking	1							[2,3,3]	Neither agree/nor disagree	Agree	Agree					[3,2,2,3,1,1,1,3,4]	Important	Neither unimportant or important	Neither unimportant or important	Important	Unimportant	Unimportant	Unimportant	Important	Very important											[2,3,3,3,0,2]	Neither unimportant or important	Important	Important	Important	Very unimportant	Neither unimportant or important
3m3t6b2tsz67	Greater London	3	Walking	1	Car	6	Public transport	5							[1,1,1]	Disagree	Disagree	Disagree					[1,2,3,3,2,2,3,3,3]	Unimportant	Neither unimportant or important	Important	Important	Neither unimportant or important	Neither unimportant or important	Important	Important	Important											[3,3,3,3,1,3]	Important	Important	Important	Important	Unimportant	Important
3m4hp2lbi7n6	Las Palmas	5	Car	6	Public transport	5	Walking	1							[2,2,3]	Neither agree/nor disagree	Neither agree/nor disagree	Agree					[3,3,3,3,3,3,2,2,3]	Important	Important	Important	Important	Important	Important	Neither unimportant or important	Neither unimportant or important	Important											[3,3,3,3,3,3]	Important	Important	Important	Important	Important	Important
3m6ibw4xmx3a	Greater London	3	Walking	1	Car	6	Public transport	5							[2,1,1]	Neither agree/nor disagree	Disagree	Disagree					[3,3,2,2,2,2,2,2,2]	Important	Important	Neither unimportant or important	Neither unimportant or important	Neither unimportant or important	Neither unimportant or important	Neither unimportant or important	Neither unimportant or important	Neither unimportant or important											[1,1,1,1,2,2]	Unimportant	Unimportant	Unimportant	Unimportant	Neither unimportant or important	Neither unimportant or important
3m7s4gz6rwb6	Munich	4	Cycling	2	Electric bike	3	Car	6	Cycling	2	Electric bike	3	Car	6	[3,3,3]	Agree	Agree	Agree	[3,3,3]	Agree	Agree	Agree	[2,2,-1,2,2,2,2,2,2]	Neither unimportant or important	Neither unimportant or important		Neither unimportant or important	Neither unimportant or important	Neither unimportant or important	Neither unimportant or important	Neither unimportant or important	Neither unimportant or important	[3,3,3,3,3,2,3,3,4]	Important	Important	Important	Important	Important	Neither unimportant or important	Important	Important	Very important	[2,1,3,3,-1,2]	Neither unimportant or important	Unimportant	Important	Important		Neither unimportant or important
3m8kmw6i3wy4	Las Palmas	5	Car	6	Car	6	Car	6							[3,3,3]	Agree	Agree	Agree					[3,3,3,3,3,3,3,3,3]	Important	Important	Important	Important	Important	Important	Important	Important	Important	[3,3,3,3,3,3,3,3,3]	Important	Important	Important	Important	Important	Important	Important	Important	Important	[3,3,3,3,3,3]	Important	Important	Important	Important	Important	Important
3m9rfg2vyk46	Munich	4	Car	6	Cycling	2	Walking	1							[2,3,4]	Neither agree/nor disagree	Agree	Strongly agree					[3,3,2,1,3,-1,2,2,3]	Important	Important	Neither unimportant or important	Unimportant	Important		Neither unimportant or important	Neither unimportant or important	Important											[1,2,2,3,2,3]	Unimportant	Neither unimportant or important	Neither unimportant or important	Important	Neither unimportant or important	Important
3may4792dli8	Munich	4	Walking	1	Public transport	5									[2,3,2]	Neither agree/nor disagree	Agree	Neither agree/nor disagree					[2,3,2,2,3,2,2,3,2]	Neither unimportant or important	Important	Neither unimportant or important	Neither unimportant or important	Important	Neither unimportant or important	Neither unimportant or important	Important	Neither unimportant or important											[2,3,2,2,1,1]	Neither unimportant or important	Important	Neither unimportant or important	Neither unimportant or important	Unimportant	Unimportant
3md8rvt6wm9z	Munich	4	Cycling	2	Cycling	2	Cycling	2							[3,3,3]	Agree	Agree	Agree					[3,3,3,3,3,3,3,3,3]	Important	Important	Important	Important	Important	Important	Important	Important	Important											[3,3,3,3,3,3]	Important	Important	Important	Important	Important	Important
3mf6f8ot6e24	Greater London	3	Walking	1	Public transport	5	Public transport	5	Walking	1	Public transport	5	Public transport	5	[3,3,3]	Agree	Agree	Agree	[1,1,1]	Disagree	Disagree	Disagree	[3,3,3,4,3,4,3,1,3]	Important	Important	Important	Very important	Important	Very important	Important	Unimportant	Important	[0,1,1,1,1,1,1,1,1]	Very unimportant	Unimportant	Unimportant	Unimportant	Unimportant	Unimportant	Unimportant	Unimportant	Unimportant	[3,3,2,0,2,3]	Important	Important	Neither unimportant or important	Very unimportant	Neither unimportant or important	Important
[truncated: 4,076 more rows]
[truncated: 32 more columns]
